# Supplementary material for: Reconstructing the ancestral gene pool to uncover the origins and genetic links of Hmong–Mien speakers
Source: BMC Biol. 2024 Mar 13;22:59. doi: 10.1186/s12915-024-01838-9 (PMC10935854; doi:10.1186/s12915-024-01838-9)
Supplement: Supplementary file 1 — Additional file 1: Table S1. Quality control information of whole genome sequencing of Yao samples. Table S2. Total length of Archaic segments and Ancestry segments at the individual level among HM. Table S3. Higheast Altai Neanderthal segments in 80 Yao samples. Table S4. Higheast Denisova segments in 80 Yao samples. Table S5. Unique Altai Neanderthal segments in 80 Yao samples. Table S6. Unique Denisova segments in 80 Yao samples. Table S7. Y-haplogroups inferred by Y-LineageTracker software based on Panel 1 dataset. Table S8. The distribution of Y-haplogroups in sequencing data samples. Table S9. Hmong-Mien language distence matrix. Table S10. mtDNA-haplogroups inferred by Haplogrep2 software based on Panel 1 dataset. Table S11. The distribution of mtDNA-haplogroups in sequencing data samples. Table S12. Pairwise-FST between two populations based on Panel 2 dataset in the context of East Asia. Table S13. Inferring the origin of the South China components in the Han Chinese population through f4. Table S14. 8 ancient DNA samples sharing the most genetic drift with the Hmong-Mien ancestral population. Table S15. The F3 results of 8 ancient DNA samples sharing the most genetic drift with the Hmong-Mien ancestral population. Table S16. Top 0.1% signal of the pairwise FST of HM and Han. Table S17. KOBAS pathway analysis on the genes in which highly differentiated SNVs between HM and Han are located. Table S18. Top 0.1% signal of the pairwise FST of aHM and Han. Table S19. KOBAS pathway analysis on the genes in which newly identified signal SNVs of aHM are located. Table S20. IHS results of the HM population group. Table S21. IHS results of the aHM population group. Table S22. SNVs distributed in a gradient among aHM, HM and Han. Table S23. KOBAS pathway analysis on the genes that regulated by eQTLs from HM special SNVs. Table S24. Proportion of carrying recent derived alleles. Table S25. 3-degree or closer relationship pairs in 80 Yao samples. Table S26. HLA types of [file 12915_2024_1838_MOESM1_ESM.xlsx]

## Sheet: Content
CONTENTS
Table S1. Quality control information of whole genome sequencing of Yao samples.
Table S2. Total length of Archaic segments and Ancestry segments at the individual level among HM.
Table S3. Higheast Altai Neanderthal segments in 80 Yao samples.
Table S4. Higheast Denisova segments in 80 Yao samples.
Table S5. Unique Altai Neanderthal segments in 80 Yao samples.
Table S6. Unique Denisova segments in 80 Yao samples.
Table S7. Y-haplogroups inferred by Y-LineageTracker software based on Panel 1 dataset.
Table S8.The distribution of Y-haplogroups in sequencing data samples
Table S9. Hmong-Mien language distence matrix.
Table S10. mtDNA-haplogroups inferred by Haplogrep2 software based on Panel 1 dataset.
Table S11.The distribution of mtDNA-haplogroups in sequencing data samples
Table S12. Pairwise-FST between two populations based on Panel 2 dataset in the context of East Asia.
Table S13 Inferring the origin of the South China components in the Han Chinese population through f4.
Table S14. 8 ancient DNA samples sharing the most genetic drift with the Hmong-Mien ancestral population.
Table S15. The F3 results of 8 ancient DNA samples sharing the most genetic drift with the Hmong-Mien ancestral population.
Table S16. Top 0.1% signal of the pairwise FST of HM and Han.
Table S17. KOBAS pathway analysis on the genes in which highly differentiated SNVs between HM and Han are located.
Table S18. Top 0.1% signal of the pairwise FST of aHM and Han.
Table S19. KOBAS pathway analysis on the genes in which newly identified signal SNVs of aHM are located.
Table S20. IHS results of the HM population group.
Table S21. IHS results of the aHM population group.
Table S22. SNVs distributed in a gradient among aHM, HM and Han.
Table S23. KOBAS pathway analysis on the genes that regulated by eQTLs from HM special SNVs.
Table S24. Proportion of carrying recent derived alleles.
Table S25. 3-degree or closer relationship pairs in 80 Yao samples.
Table S26. HLA types of all samples in Panel 1 dataset.
Table S27. Frequency statistics of each HLA type in each population.

## Sheet: S1
Table S1. Quality control information of whole genome sequencing of Yao samples.
*The Yao samples come from two regions. The samples from Guilin City, Guangxi Province are marked as "GL" and the samples from Laibin City, Guangxi Province are marked as "LB".
*It refers to the actual depth of the mapped reads on the Autosomal(chrA), X-chromosome(chrX), Y-chromosome(chrY) and mtDNA(chrM) after quality control processes such as mark duplicates.
SampleID	Gender	Region*	Q30	RawDepth	MappedRate	ProperlyPaired	EffectDepth*
							chrA	chrX	chrY	chrM
AAGC031716D	F	LB	0.900909	38.2795	0.996907	0.9768	34.02	33.16	2.23	2618.35
AAGC031717D	M	LB	0.910498	43.4599	0.996855	0.9777	38.98	19.26	17.16	3619.03
AAGC031718D	M	LB	0.891415	37.1356	0.996343	0.9743	33.38	16.67	15.12	2708.03
AAGC031719D	M	LB	0.897753	37.9806	0.996356	0.9762	34.08	16.86	14.99	2882.55
AAGC031720D	M	LB	0.907546	38.2536	0.997245	0.9774	34.64	17.01	15.23	3639.14
AAGC031721D	M	LB	0.906024	43.7182	0.996659	0.9761	38.91	19.34	17.15	3976.3
AAGC031722D	M	LB	0.911381	37.3264	0.997311	0.9779	33.87	16.7	15.03	2469.18
AAGC031723D	F	LB	0.905027	37.407	0.997347	0.9818	33.65	31.96	1.98	2623.28
AAGC031724D	F	LB	0.913884	36.7011	0.99762	0.9813	33.31	32.03	2.22	3774.28
AAGC031725D	F	LB	0.910933	43.9171	0.99707	0.9799	39.75	37.89	2.53	5085.91
AAGC031726D	F	LB	0.905272	38.6431	0.997318	0.9797	35.1	34.07	2.05	3345.13
AAGC031727D	F	LB	0.896625	35.8641	0.996823	0.9771	32.31	31.87	2.18	2366.74
AAGC031728D	F	LB	0.901509	34.906	0.996991	0.9778	31.53	30.69	2.12	3351.74
AAGC031729D	M	LB	0.91192	37.123	0.997434	0.9774	34.3	17.21	15.22	2526.11
AAGC031730D	F	LB	0.892005	37.1927	0.996383	0.9769	33.26	32.62	2.09	3479.79
AAGC031731D	F	LB	0.905927	36.844	0.996634	0.9774	33.41	32.75	2.17	2995.26
AAGC031732D	F	LB	0.914307	38.9851	0.997915	0.9798	35.48	34.35	2.21	4741.08
AAGC031733D	M	LB	0.917603	35.5741	0.997831	0.9793	33.32	16.38	8.52	2894.81
AAGC031734D	M	LB	0.890065	40.9845	0.996359	0.9772	36.34	17.86	15.12	4438.17
AAGC031735D	M	LB	0.878525	37.0223	0.995991	0.9753	32.61	15.97	13.93	4376.74
AAGC031736D	M	LB	0.887741	38.2363	0.996166	0.9777	34.08	16.73	14.8	3210.95
AAGC031737D	M	LB	0.891069	41.7646	0.996356	0.9775	36.77	18.01	15.81	3654.51
AAGC031738D	F	LB	0.904407	41.5775	0.996801	0.9763	35.91	35.23	2.48	3041.55
AAGC031739D	F	LB	0.905698	40.1302	0.997326	0.9804	35.24	33.08	2.26	3761.22
AAGC031740D	F	LB	0.883659	34.2572	0.996545	0.9762	29.92	29.05	1.97	2614.2
AAGC031741D	F	LB	0.884083	35.4199	0.996287	0.9759	30.85	30.19	2.18	2175.38
AAGC031742D	F	LB	0.868375	32.8264	0.995344	0.9744	28.39	27.54	1.97	2905.71
AAGC031743D	M	LB	0.86763	34.2745	0.995293	0.9729	30.85	15.39	12.52	4362.87
AAGC031744D	M	LB	0.889481	37.8821	0.996862	0.9762	34.64	17.36	15.38	2798.88
AAGC031745D	M	LB	0.85991	36.1539	0.994534	0.9714	32.25	16.11	14.11	2519.92
AAGC031746D	M	LB	0.869914	35.7065	0.995144	0.9737	32.42	16.29	14.61	3353.72
AAGC031747D	M	GL	0.881675	38.2661	0.996905	0.977	34.96	17.51	15.54	2895.33
AAGC031748D	M	GL	0.889682	38.4879	0.997054	0.9773	35.43	17.54	15.09	4641.38
AAGC031749D	M	GL	0.88889	44.6683	0.996541	0.9771	40.55	20.29	17.81	3314.85
AAGC031750D	F	GL	0.869653	34.8533	0.995754	0.9754	31.06	30.55	1.96	2274.32
AAGC031751D	F	GL	0.878122	38.155	0.996342	0.9777	34.35	32.51	2.3	3915.55
AAGC031752D	M	GL	0.856268	40.8863	0.995147	0.9744	36.77	18.31	16.17	2853.57
AAGC031753D	M	GL	0.86292	39.2223	0.995065	0.974	35.47	17.51	14.58	3208.85
AAGC031754D	F	GL	0.862329	37.6852	0.995992	0.9777	33.64	32.27	1.85	3423.24
AAGC031755D	M	GL	0.841967	37.9788	0.994766	0.9734	34.2	16.96	14.72	3086.07
AAGC031756D	M	GL	0.856847	39.077	0.995387	0.9728	35.18	17.5	14.51	3443.34
AAGC031757D	M	GL	0.827584	35.3462	0.993046	0.9684	31.44	15.74	14.03	3128.16
AAGC031758D	F	GL	0.829306	33.5964	0.992697	0.9685	29.26	28.84	2.08	2324.71
AAGC031759D	M	GL	0.852419	36.1911	0.995439	0.9735	32.62	16.27	13.77	2392.22
AAGC031760D	M	GL	0.851875	39.5764	0.994684	0.9709	35.27	17.69	15.76	2559.03
AAGC031761D	M	GL	0.879702	38.2303	0.996399	0.9752	34.8	17.45	15.55	3351.57
AAGC031762D	M	GL	0.891791	42.5476	0.996705	0.9764	38.52	19.12	16.62	2932.82
AAGC031763D	F	GL	0.86919	38.7953	0.995917	0.9761	34.53	33.36	2.21	3080.72
AAGC031764D	F	GL	0.87518	36.3875	0.996371	0.9758	32.53	30.83	2.12	2607.09
AAGC031765D	F	GL	0.884089	37.6167	0.997067	0.9774	33.57	32.86	2.28	3322.56
AAGC031766D	F	GL	0.889698	46.6455	0.996659	0.9779	41.26	39.71	2.79	3679.66
AAGC031767D	M	GL	0.8974	40.3932	0.997241	0.979	37.22	18.21	15.59	3341.59
AAGC031768D	F	GL	0.881068	33.3878	0.996776	0.9757	29.84	29.17	1.99	2133.96
AAGC031769D	F	LB	0.899802	36.5305	0.997056	0.9773	32.84	31.63	2.1	2364.56
AAGC031770D	M	LB	0.907034	37.9002	0.997388	0.9785	34.82	17.24	14.99	2708.5
AAGC031771D	F	LB	0.905884	40.7012	0.997155	0.9772	36.32	35.55	2.35	3618.06
AAGC031772D	M	LB	0.917511	39.0712	0.997634	0.9783	35.93	17.76	15.83	4076.1
AAGC031773D	F	LB	0.908389	36.8409	0.997701	0.978	33.23	32.08	2.19	3938.1
AAGC031774D	M	LB	0.916432	34.7934	0.997783	0.9791	32.35	16.02	14.09	3216.64
AAGC031775D	F	LB	0.906294	40.9667	0.997363	0.9795	36.79	33.66	2.39	3666.69
AAGC031776D	M	LB	0.897765	38.2923	0.99662	0.9794	35.18	16.97	14.31	3928.91
AAGC031777D	M	LB	0.894884	37.2922	0.996425	0.9769	33.76	16.76	14.86	2402.89
AAGC031778D	F	GL	0.897149	38.4377	0.99718	0.9775	33.84	33.3	2.34	2967.52
AAGC031779D	F	GL	0.885462	38.4798	0.996602	0.9758	33.76	33.1	2.45	2550.19
AAGC031780D	M	GL	0.897544	37.466	0.997147	0.9766	33.75	16.89	15.15	3336.66
AAGC031781D	M	GL	0.884021	42.4275	0.996128	0.9751	37.3	18.67	16.46	3881.13
AAGC031782D	M	GL	0.86957	37.499	0.99462	0.9715	32.97	16.52	14.73	2293.4
AAGC031783D	M	GL	0.867571	37.8791	0.994594	0.9715	33.03	16.51	14.11	2539.16
AAGC031784D	F	GL	0.872388	36.1861	0.995269	0.974	31.32	30.49	2.19	2920.07
AAGC031785D	M	GL	0.886275	38.1018	0.996578	0.9764	33.92	16.78	13.62	3226.8
AAGC031786D	M	GL	0.853434	36.0824	0.993278	0.9683	31.13	15.48	13.81	3665.05
AAGC031787D	M	GL	0.897178	36.9006	0.995692	0.975	33.96	16.83	14.96	4057.67
AAGC031788D	M	GL	0.907683	39.1709	0.997282	0.9776	36.13	17.93	10.01	3022.22
AAGC031789D	F	GL	0.909555	35.0272	0.997188	0.9769	31.91	30.76	2.33	2823.78
AAGC031790D	F	GL	0.901832	38.4535	0.996225	0.9768	34.53	33.27	2.3	5888.98
AAGC031791D	F	GL	0.891678	35.1288	0.996258	0.9761	31.52	30.79	2.12	3627.61
AAGC031792D	M	GL	0.898178	33.837	0.996654	0.9757	31.21	15.62	13.72	2307.13
AAGC031793D	F	GL	0.899632	37.9681	0.996114	0.9764	33.93	33.31	2.31	4175.52
AAGC031794D	M	GL	0.917202	43.0084	0.997034	0.9766	39.16	19.65	17.44	5349.83
AAGC031795D	F	GL	0.91634	40.2662	0.997637	0.9794	36.56	35.42	2.5	3000.63

## Sheet: S2
Table S2. Total length of Archaic segments and Ancestry segments at the individual level among HM. Fisher's exact test was based on data in total. At the haplotype level for 30 H-M individuals, four information was counted: both ancestral and Archaic segments; only Archaic segments, not ancestral segments; ancestral segments, not Archaic segments; union of Archaic and ancestral segments. The tota…
ID_Haplotype	Archaic	Ancestry	Both	Union
AAGC031716D_1	52460355	667539811	14729207	705270959
AAGC031716D_2	53644253	671766580	12892358	712518475
AAGC031725D_1	45664335	625147550	10368666	660443219
AAGC031725D_2	47507666	683930446	11624471	719813641
AAGC031745D_1	51872438	676088469	11544886	716416021
AAGC031745D_2	49760800	649508625	11170466	688098959
AAGC031748D_1	45943692	678128661	11632785	712439568
AAGC031748D_2	54070274	674559587	12816983	715812878
AAGC031754D_1	49700762	681438985	12019845	719119902
AAGC031754D_2	47718407	639166806	9203055	677682158
AAGC031756D_1	53930798	675316994	12556593	716691199
AAGC031756D_2	53004645	658532802	12039690	699497757
AAGC031763D_1	55243750	638666183	11459551	682450382
AAGC031763D_2	48865062	690210106	11170213	727904955
AAGC031774D_1	46602280	667917102	12224641	702294741
AAGC031774D_2	50255366	667663523	14564940	703353949
AAGC031777D_1	49135768	643825825	11691936	681269657
AAGC031777D_2	51393481	631514541	14621461	668286561
AAGC031779D_1	50984502	652868069	13128702	690723869
AAGC031779D_2	53017575	645272576	12944842	685345309
HGDP01189_1	53939272	702139529	14855936	741222865
HGDP01189_2	48348005	706793435	13193824	741947616
HGDP01190_1	48937783	656066103	11374715	693629171
HGDP01190_2	51539553	677180781	16593266	712127068
HGDP01192_1	46806089	709432517	12288096	743950510
HGDP01192_2	48549486	707950004	14077103	742422387
HGDP01193_1	52732453	681337771	14615134	719455090
HGDP01193_2	50083266	702003697	13578260	738508703
HGDP01194_1	53084572	698229045	13579366	737734251
HGDP01194_2	53385762	729581312	14940905	768026169
HGDP01195_1	45237816	697604553	10444213	732398156
HGDP01195_2	49520421	665302257	12555242	702267436
HGDP01196_1	54130270	732064387	13579153	772615504
HGDP01196_2	50159013	750468104	13485580	787141537
HGDP01197_1	51000522	688269057	13793369	725476210
HGDP01197_2	55938030	724730074	15406582	765261522
Miao-1_1	48277919	730613091	15048919	763842091
Miao-1_2	52335021	682765287	14554618	720545690
Miao-2_1	49257050	682561045	13870339	717947756
Miao-2_2	49569410	691570251	13274098	727865563
HGDP01327_1	42755735	717726539	11621808	748860466
HGDP01327_2	53614895	757836863	13382210	798069548
HGDP01328_1	53058637	680370461	13617817	719811281
HGDP01328_2	45810750	654664943	11636795	688838898
HGDP01329_1	48552602	660575527	13840313	695287816
HGDP01329_2	48443401	737675617	12288774	773830244
HGDP01330_1	46472528	687510184	11284573	722698139
HGDP01330_2	48318614	704389114	12735203	739972525
HGDP01331_1	46886563	698051372	11209995	733727940
HGDP01331_2	47119711	683128890	12214915	718033686
HGDP01332_1	49618975	689375408	12573935	726420448
HGDP01332_2	51437254	723132636	15289574	759280316
HGDP01334_1	51483728	677998421	12923663	716558486
HGDP01334_2	44158662	718329988	12654305	749834345
HGDP01336_1	53928611	673172596	14770221	712330986
HGDP01336_2	52222172	696819481	15326313	733715340
She-1_1	55386887	705508048	13687015	747207920
She-1_2	58047077	703658930	16123803	745582204
She-2_1	47453322	710129059	12061683	745520698
She-2_2	52707156	679900869	13281149	719326876
Total	3021085202	41195680487	782038073	43434727616

## Sheet: S3
Table S3. Higheast Altai Neanderthal segments in 80 Yao samples. We integrated the Archaic fragments results of 7 populations: Yao, Miao, She, Han, Dai, Tibetan and Sherpa. Each fragment was calculated the carrying rate for each population. Below Altai Neanderthal segments were highest carrying rate and 5% higher than everyone else in Yao ethnic.
CHR	START	END	Length	Han	Tibetan	Sherpa	Dai	Miao	She	Yao	Gene
3	50224374	50237397	13024	0.575	0.393939	0.3	0.666667	0.5	0.6	0.75	SEMA3F|protein_coding|3|50192478|50226508|34031	GNAT1|protein_coding|3|50229045|50233949|4905
3	50205316	50214557	9242	0.575	0.393939	0.4	0.666667	0.55	0.6	0.75	SEMA3F|protein_coding|3|50192478|50226508|34031	MIR566|miRNA|3|50210759|50210852|94
3	50186685	50205315	18631	0.5875	0.393939	0.4	0.666667	0.55	0.6	0.75	RP11-493K19.3|antisense|3|50153455|50193518|40064	SEMA3F|protein_coding|3|50192478|50226508|34031
3	50214558	50224373	9816	0.575	0.393939	0.3	0.666667	0.5	0.6	0.74375	SEMA3F|protein_coding|3|50192478|50226508|34031
3	50301571	50311321	9751	0.575	0.318182	0.3	0.666667	0.5	0.55	0.7375	SEMA3B-AS1|antisense|3|50304073|50304803|731	SEMA3B|processed_transcript|3|50304990|50314977|9988
3	50237398	50248807	11410	0.575	0.318182	0.3	0.666667	0.5	0.55	0.7375	SLC38A3|processed_transcript|3|50242679|50258411|15733
3	50248808	50301570	52763	0.575	0.318182	0.3	0.666667	0.5	0.55	0.73125	SLC38A3|processed_transcript|3|50242679|50258411|15733	GNAI2|protein_coding|3|50263724|50296787|33064	U73169.1|pseudogene|3|50277054|50277416|363	U73166.2|lincRNA|3|50297735|50300790|3056
3	50410041	50419883	9843	0.55	0.348485	0.3	0.666667	0.45	0.55	0.725	CACNA2D2|protein_coding|3|50400233|50541675|141443
3	50392441	50410040	17600	0.55	0.318182	0.3	0.666667	0.45	0.5	0.725	CYB561D2|protein_coding|3|50388126|50395891|7766	XXcos-LUCA11.5|protein_coding|3|50388323|50405354|17032	TMEM115|protein_coding|3|50392180|50397041|4862	CACNA2D2|protein_coding|3|50400233|50541675|141443	XXcos-LUCA11.4|antisense|3|50402765|50405628|2864
3	50341326	50387509	46184	0.5625	0.318182	0.3	0.666667	0.5	0.55	0.725	HYAL1|protein_coding|3|50337320|50349812|12493	HYAL2|protein_coding|3|50355221|50360337|5117	TUSC2|protein_coding|3|50357458|50365682|8225	RASSF1|protein_coding|3|50367219|50378411|11193	ZMYND10-AS1|antisense|3|50378537|50383128|4592	ZMYND10|protein_coding|3|50378541|50384283|5743	NPRL2|protein_coding|3|50384761|50388522|3762
3	50311322	50341325	30004	0.5625	0.318182	0.3	0.666667	0.5	0.55	0.71875	SEMA3B|processed_transcript|3|50304990|50314977|9988	LSMEM2|protein_coding|3|50316458|50325545|9088	IFRD2|protein_coding|3|50325163|50330349|5187	HYAL3|protein_coding|3|50330262|50336899|6638	NAT6|protein_coding|3|50333833|50336852|3020	HYAL1|protein_coding|3|50337320|50349812|12493
14	105971969	105989839	17871	0.325	0.106061	0.3	0.444444	0.5	0.3	0.6875
14	105971720	105971968	249	0.325	0.106061	0.3	0.444444	0.5	0.3	0.68125
1	210477528	210481093	3566	0.5125	0.606061	0.6	0.555556	0.5	0.6	0.675	RP4-667H12.4|pseudogene|1|210477029|210477885|857
14	105996120	106004659	8540	0.325	0.090909	0.3	0.444444	0.5	0.35	0.65625	TMEM121|protein_coding|14|105992940|105996539|3600	ATP5G1P1|pseudogene|14|106003198|106003576|379
14	105992119	105996119	4001	0.325	0.106061	0.3	0.444444	0.5	0.35	0.65625	TMEM121|protein_coding|14|105992940|105996539|3600
14	105989840	105992118	2279	0.325	0.106061	0.3	0.444444	0.5	0.3	0.65625
14	106004660	106020059	15400	0.325	0.090909	0.3	0.444444	0.5	0.35	0.65	ELK2BP|pseudogene|14|106012947|106016031|3085
14	106067299	106143750	76452	0.275	0.090909	0.3	0.444444	0.5	0.35	0.64375	IGHE|IG_C_gene|14|106064224|106068065|3842	RP11-731F5.1|lincRNA|14|106067809|106071694|3886	IGHG4|IG_C_gene|14|106090687|106092403|1717	IGHG2|IG_C_gene|14|106109389|106111127|1739	RP11-731F5.2|lincRNA|14|106110833|106115394|4562	IGHGP|IG_C_pseudogene|14|106130970|106136180|5211	ELK2AP|pseudogene|14|106138645|106139651|1007
14	106035768	106067298	31531	0.3	0.090909	0.3	0.444444	0.5	0.35	0.64375	IGHA2|IG_C_gene|14|106053226|106054732|1507	AL928742.1|miRNA|14|106056273|106056350|78	AL928742.2|miRNA|14|106057407|106057466|60	AL928742.12|lincRNA|14|106064028|106066546|2519	IGHE|IG_C_gene|14|106064224|106068065|3842
14	106020060	106035767	15708	0.3125	0.090909	0.3	0.444444	0.5	0.35	0.64375
10	7121102	7122261	1160	0.475	0.378788	0.3	0.5	0.4	0.5	0.6125
10	7122262	7136475	14214	0.475	0.363636	0.3	0.5	0.4	0.5	0.60625
10	7136476	7139740	3265	0.4625	0.363636	0.3	0.5	0.4	0.5	0.6	RP11-393K12.2|lincRNA|10|7139114|7139637|524
10	7120817	7121101	285	0.475	0.378788	0.3	0.5	0.4	0.5	0.5875
10	7150671	7156234	5564	0.4625	0.363636	0.4	0.5	0.35	0.45	0.575
10	7145677	7150670	4994	0.4625	0.363636	0.4	0.5	0.35	0.5	0.575
10	7139741	7145676	5936	0.4375	0.363636	0.3	0.5	0.35	0.5	0.56875
12	102366057	102372924	6868	0.35	0.318182	0.2	0.444444	0.45	0.45	0.53125	DRAM1|protein_coding|12|102271129|102405908|134780
15	80307943	80315416	7474	0.3875	0.272727	0.4	0.333333	0.3	0.35	0.525
15	80307716	80307942	227	0.425	0.272727	0.4	0.333333	0.3	0.35	0.525
15	80302685	80307715	5031	0.4125	0.272727	0.4	0.333333	0.3	0.35	0.525
15	80288151	80302684	14534	0.4	0.272727	0.4	0.333333	0.3	0.35	0.5125
15	80315417	80320630	5214	0.375	0.272727	0.4	0.333333	0.3	0.35	0.50625
15	80331481	80337969	6489	0.35	0.272727	0.3	0.333333	0.25	0.4	0.5
15	80287563	80288150	588	0.35	0.257576	0.4	0.333333	0.3	0.35	0.5
6	39056930	39059324	2395	0.425	0.30303	0.2	0.333333	0.35	0.35	0.49375
15	80320631	80324894	4264	0.3	0.227273	0.3	0.333333	0.25	0.35	0.49375
15	80337970	80338050	81	0.35	0.272727	0.3	0.333333	0.25	0.4	0.4875
6	39078625	39080857	2233	0.4	0.287879	0.2	0.333333	0.35	0.35	0.48125	SAYSD1|protein_coding|6|39071840|39082965|11126	ANKRD18EP|pseudogene|6|39078097|39080728|2632
6	39063943	39078624	14682	0.4	0.287879	0.2	0.333333	0.3	0.35	0.48125	SAYSD1|protein_coding|6|39071840|39082965|11126	ANKRD18EP|pseudogene|6|39078097|39080728|2632
15	80327569	80331480	3912	0.3	0.212121	0.3	0.333333	0.2	0.35	0.48125
15	80324895	80327568	2674	0.3	0.227273	0.3	0.333333	0.2	0.35	0.48125
9	90676620	90687804	11185	0.275	0.227273	0	0.388889	0.4	0.4	0.475	RP11-350E12.4|pseudogene|9|90681830|90682952|1123
6	39059325	39060042	718	0.4	0.30303	0.2	0.333333	0.3	0.35	0.46875
15	80267481	80272818	5338	0.3125	0.242424	0.2	0.333333	0.3	0.35	0.46875
6	39086494	39090199	3706	0.3875	0.287879	0.2	0.333333	0.35	0.35	0.4625
6	39080858	39086493	5636	0.4	0.287879	0.2	0.333333	0.35	0.35	0.4625	SAYSD1|protein_coding|6|39071840|39082965|11126
6	39060043	39063942	3900	0.4	0.287879	0.2	0.333333	0.3	0.35	0.4625
5	148870763	148873603	2841	0.3625	0.348485	0.2	0.277778	0.35	0.25	0.4625	CSNK1A1|protein_coding|5|148871760|148931007|59248	CTB-89H12.4|processed_transcript|5|148872949|148884233|11285
5	148860804	148861298	495	0.375	0.393939	0.2	0.277778	0.35	0.35	0.4625
5	148860561	148860803	243	0.375	0.409091	0.2	0.277778	0.35	0.35	0.4625
15	80267395	80267480	86	0.3125	0.227273	0.2	0.333333	0.3	0.35	0.4625
5	148874387	148885828	11442	0.4	0.378788	0.3	0.277778	0.3	0.3	0.45625	CSNK1A1|protein_coding|5|148871760|148931007|59248	CTB-89H12.4|processed_transcript|5|148872949|148884233|11285
2	68342639	68348010	5372	0.3125	0.393939	0.4	0.333333	0.4	0.35	0.45625
15	80279344	80283167	3824	0.3125	0.242424	0.3	0.277778	0.3	0.35	0.45625	AC015871.1|pseudogene|15|80282247|80282948|702
15	80274174	80279343	5170	0.3125	0.242424	0.2	0.277778	0.3	0.35	0.45625	RP11-81A1.8|pseudogene|15|80276493|80278066|1574
15	80272819	80274173	1355	0.3125	0.242424	0.2	0.333333	0.3	0.35	0.45625
10	7013767	7018236	4470	0.375	0.393939	0.4	0.333333	0.35	0.4	0.45625
10	7010787	7013766	2980	0.375	0.378788	0.4	0.333333	0.35	0.4	0.45625
15	80283168	80284745	1578	0.3125	0.242424	0.3	0.277778	0.3	0.35	0.45
15	80284746	80287562	2817	0.3	0.242424	0.3	0.277778	0.3	0.35	0.44375
5	148869994	148870762	769	0.35	0.348485	0.2	0.277778	0.35	0.25	0.43125
5	148865010	148869993	4984	0.35	0.348485	0.2	0.277778	0.35	0.25	0.425
5	148861299	148865009	3711	0.35	0.363636	0.2	0.277778	0.35	0.25	0.425
5	148885829	148952333	66505	0.325	0.348485	0.3	0.277778	0.25	0.3	0.4125	CSNK1A1|protein_coding|5|148871760|148931007|59248	RPL29P14|pseudogene|5|148924946|148925373|428	ARHGEF37|protein_coding|5|148931510|149014531|83022
5	148873604	148874386	783	0.35	0.348485	0.2	0.277778	0.3	0.25	0.4125	CSNK1A1|protein_coding|5|148871760|148931007|59248	CTB-89H12.4|processed_transcript|5|148872949|148884233|11285
2	241990700	242008874	18175	0.325	0.227273	0.1	0.333333	0.3	0.15	0.4125	SNED1|protein_coding|2|241938255|242034983|96729	AC005237.4|antisense|2|241955016|242003533|48518
5	148952334	148955305	2972	0.325	0.348485	0.3	0.277778	0.25	0.3	0.40625	ARHGEF37|protein_coding|5|148931510|149014531|83022
3	54063982	54069548	5567	0.2375	0.090909	0.1	0.222222	0.25	0.15	0.40625
3	54055832	54062203	6372	0.2375	0.136364	0.2	0.222222	0.25	0.15	0.4
3	54034321	54055831	21511	0.2375	0.151515	0.3	0.222222	0.25	0.15	0.4
2	242012904	242016574	3671	0.275	0.181818	0.1	0.333333	0.35	0.15	0.4	SNED1|protein_coding|2|241938255|242034983|96729	MTERFD2|protein_coding|2|242011584|242041747|30164
2	242008875	242011084	2210	0.3125	0.19697	0.1	0.333333	0.3	0.15	0.4	SNED1|protein_coding|2|241938255|242034983|96729
6	131108913	131109769	857	0.2125	0.166667	0.3	0.222222	0.25	0.2	0.39375
6	10885986	10886585	600	0.3	0.30303	0.2	0.333333	0.2	0.25	0.39375	SYCP2L|protein_coding|6|10748027|10979553|231527	RP11-637O19.3|protein_coding|6|10748027|10930656|182630
3	54069549	54069784	236	0.2375	0.090909	0.1	0.222222	0.25	0.15	0.39375
3	54063797	54063981	185	0.225	0.075758	0.1	0.222222	0.25	0.15	0.39375
3	54062204	54063796	1593	0.2375	0.075758	0.1	0.222222	0.25	0.15	0.39375
2	241990209	241990698	490	0.325	0.227273	0.1	0.166667	0.3	0.2	0.39375	SNED1|protein_coding|2|241938255|242034983|96729	AC005237.4|antisense|2|241955016|242003533|48518
2	241978634	241990208	11575	0.3375	0.227273	0.1	0.166667	0.3	0.2	0.39375	SNED1|protein_coding|2|241938255|242034983|96729	AC005237.4|antisense|2|241955016|242003533|48518
15	80259965	80263345	3381	0.275	0.121212	0.1	0.166667	0.25	0.2	0.39375	BCL2A1|protein_coding|15|80253231|80263788|10558
15	80258336	80259964	1629	0.275	0.136364	0.1	0.166667	0.25	0.2	0.39375	BCL2A1|protein_coding|15|80253231|80263788|10558
3	54069785	54073300	3516	0.2375	0.090909	0.1	0.222222	0.25	0.15	0.3875
15	80265868	80267394	1527	0.2625	0.121212	0.1	0.166667	0.25	0.2	0.3875
15	80263346	80265867	2522	0.275	0.121212	0.1	0.166667	0.25	0.2	0.3875	BCL2A1|protein_coding|15|80253231|80263788|10558
5	148958624	148970723	12100	0.3125	0.242424	0.2	0.222222	0.25	0.3	0.38125	ARHGEF37|protein_coding|5|148931510|149014531|83022
5	148955827	148958623	2797	0.3125	0.257576	0.2	0.222222	0.25	0.3	0.38125	ARHGEF37|protein_coding|5|148931510|149014531|83022
5	148955306	148955826	521	0.3	0.257576	0.2	0.222222	0.25	0.3	0.38125	ARHGEF37|protein_coding|5|148931510|149014531|83022
3	54073301	54077299	3999	0.2375	0.090909	0.1	0.222222	0.25	0.15	0.38125
3	54077300	54077559	260	0.2375	0.090909	0.1	0.222222	0.25	0.15	0.375
10	65400871	65403374	2504	0.275	0.166667	0.1	0.055556	0.25	0.2	0.375
10	65313584	65344448	30865	0.275	0.136364	0	0.166667	0.3	0.3	0.375	REEP3|protein_coding|10|65281123|65384883|103761
10	65294778	65313583	18806	0.2625	0.136364	0	0.166667	0.3	0.3	0.375	REEP3|protein_coding|10|65281123|65384883|103761
6	131428767	131436025	7259	0.3	0.227273	0.2	0.277778	0.15	0.3	0.36875
2	161280438	161280931	494	0.1875	0.227273	0.2	0.055556	0.2	0.15	0.36875	RBMS1|protein_coding|2|161128662|161350305|221644
2	161275071	161280437	5367	0.2	0.227273	0.2	0.055556	0.2	0.15	0.36875	RBMS1|protein_coding|2|161128662|161350305|221644
16	72356112	72416760	60649	0.2875	0.166667	0.2	0.166667	0.2	0.15	0.36875	RNU6-385P|snRNA|16|72410603|72410659|57
12	103892725	103893494	770	0.3	0.287879	0.2	0.222222	0.2	0.3	0.36875
12	103889581	103892724	3144	0.3125	0.287879	0.3	0.222222	0.2	0.3	0.36875	C12orf42|protein_coding|12|103631369|103889749|258381
11	22368226	22369944	1719	0.275	0.227273	0.1	0.277778	0.2	0.05	0.36875	SLC17A6|protein_coding|11|22359643|22401049|41407
11	22366967	22368225	1259	0.275	0.272727	0.2	0.277778	0.2	0.05	0.36875	SLC17A6|protein_coding|11|22359643|22401049|41407
10	65397667	65400870	3204	0.2625	0.166667	0.1	0.055556	0.25	0.2	0.36875
10	65011850	65294777	282928	0.2625	0.136364	0	0.166667	0.3	0.3	0.36875	JMJD1C|protein_coding|10|64926981|65225722|298742	RP11-351O1.4|pseudogene|10|65118505|65118864|360	MIR1296|miRNA|10|65132717|65132808|92	PRELID1P3|pseudogene|10|65187057|65187713|657	JMJD1C-AS1|antisense|10|65224989|65226323|1335	RP11-351O1.3|pseudogene|10|65249221|65249398|178	REEP3|protein_coding|10|65281123|65384883|103761
10	64598118	64627498	29381	0.225	0.106061	0.2	0.222222	0.3	0.25	0.36875	EGR2|protein_coding|10|64571756|64679660|107905
10	64594386	64597522	3137	0.2125	0.106061	0.1	0.166667	0.3	0.15	0.36875	EGR2|protein_coding|10|64571756|64679660|107905
10	64593744	64594385	642	0.225	0.106061	0.1	0.222222	0.3	0.15	0.36875	EGR2|protein_coding|10|64571756|64679660|107905
10	64593743	64593743	1	0.225	0.106061	0.1	0.277778	0.3	0.15	0.36875	EGR2|protein_coding|10|64571756|64679660|107905
9	139607784	139611142	3359	0.125	0.106061	0.1	0.222222	0.2	0.3	0.3625	FAM69B|protein_coding|9|139607022|139618502|11481
2	161611078	161622087	11010	0.1875	0.181818	0.3	0.277778	0.3	0.15	0.3625
16	72343557	72356111	12555	0.2875	0.166667	0.2	0.166667	0.2	0.15	0.3625
16	72323410	72343556	20147	0.2875	0.151515	0.2	0.166667	0.2	0.15	0.3625
16	72322049	72323409	1361	0.275	0.151515	0.2	0.166667	0.2	0.15	0.3625
10	64597523	64598117	595	0.2125	0.106061	0.1	0.166667	0.3	0.15	0.3625	EGR2|protein_coding|10|64571756|64679660|107905
9	139611143	139613067	1925	0.125	0.106061	0.1	0.222222	0.2	0.3	0.35625	FAM69B|protein_coding|9|139607022|139618502|11481
6	131109770	131110370	601	0.2125	0.166667	0.3	0.222222	0.25	0.15	0.35625
2	242051413	242053823	2411	0.2875	0.19697	0.2	0.222222	0.3	0.15	0.35625	PASK|protein_coding|2|242045514|242089679|44166
2	242043291	242051412	8122	0.3	0.19697	0.2	0.222222	0.3	0.15	0.35625	PASK|protein_coding|2|242045514|242089679|44166
2	242026259	242043290	17032	0.2875	0.181818	0.2	0.222222	0.3	0.15	0.35625	SNED1|protein_coding|2|241938255|242034983|96729	MTERFD2|protein_coding|2|242011584|242041747|30164
2	242017528	242020351	2824	0.2625	0.151515	0.1	0.166667	0.25	0.05	0.35625	SNED1|protein_coding|2|241938255|242034983|96729	MTERFD2|protein_coding|2|242011584|242041747|30164
2	161280932	161282640	1709	0.1875	0.227273	0.2	0.055556	0.2	0.15	0.35625	RBMS1|protein_coding|2|161128662|161350305|221644
2	161269631	161275070	5440	0.2	0.227273	0.2	0.055556	0.2	0.15	0.35625	RBMS1|protein_coding|2|161128662|161350305|221644
2	161247329	161269630	22302	0.2	0.227273	0.2	0.166667	0.2	0.15	0.35625	RBMS1|protein_coding|2|161128662|161350305|221644	RMRPP3|misc_RNA|2|161253340|161253479|140	MIR4785|miRNA|2|161264321|161264393|73
2	161214709	161247328	32620	0.2	0.257576	0.2	0.166667	0.2	0.15	0.35625	RBMS1|protein_coding|2|161128662|161350305|221644
16	72416761	72443688	26928	0.275	0.151515	0.2	0.166667	0.2	0.15	0.35625
11	119744366	119753418	9053	0.15	0.272727	0.3	0.222222	0.3	0.1	0.35625
10	65403375	65407978	4604	0.25	0.151515	0.1	0.055556	0.25	0.2	0.35625
2	242011304	242012903	1600	0.25	0.136364	0.1	0.222222	0.25	0.05	0.35	SNED1|protein_coding|2|241938255|242034983|96729	MTERFD2|protein_coding|2|242011584|242041747|30164
2	161144022	161214708	70687	0.2	0.257576	0.2	0.166667	0.2	0.15	0.35	RBMS1|protein_coding|2|161128662|161350305|221644
2	161138394	161144021	5628	0.2	0.242424	0.2	0.166667	0.2	0.15	0.35	RBMS1|protein_coding|2|161128662|161350305|221644
2	242020352	242026258	5907	0.2625	0.151515	0.1	0.166667	0.25	0.05	0.34375	SNED1|protein_coding|2|241938255|242034983|96729	MTERFD2|protein_coding|2|242011584|242041747|30164
22	34131153	34131408	256	0.2	0.090909	0.1	0.111111	0.2	0.1	0.34375	LARGE|protein_coding|22|33558212|34318829|760618	LARGE-AS1|processed_transcript|22|34121000|34146830|25831
19	33474579	33493677	19099	0.2625	0.287879	0.2	0.277778	0.15	0.15	0.34375	RHPN2|protein_coding|19|33469499|33555794|86296
16	72470985	72680144	209160	0.2625	0.212121	0.2	0.166667	0.2	0.1	0.34375	AC004158.2|lincRNA|16|72459384|72698908|239525	AC092289.1|miRNA|16|72613441|72613536|96
16	72449935	72470984	21050	0.2625	0.212121	0.2	0.166667	0.2	0.15	0.34375	AC004158.2|lincRNA|16|72459384|72698908|239525	AC004158.3|lincRNA|16|72459847|72463072|3226
16	72443689	72449934	6246	0.25	0.151515	0.2	0.166667	0.2	0.15	0.34375
10	64578483	64578849	367	0.225	0.19697	0.2	0.277778	0.25	0.1	0.34375	EGR2|protein_coding|10|64571756|64679660|107905
22	34127393	34131152	3760	0.2	0.090909	0.1	0.111111	0.2	0.1	0.3375	LARGE|protein_coding|22|33558212|34318829|760618	LARGE-AS1|processed_transcript|22|34121000|34146830|25831
16	72845082	72850951	5870	0.2625	0.227273	0.2	0.166667	0.2	0.1	0.3375	ZFHX3|protein_coding|16|72816784|73093597|276814
16	72838038	72845081	7044	0.2625	0.227273	0.2	0.222222	0.2	0.1	0.3375	ZFHX3|protein_coding|16|72816784|73093597|276814	RP5-991G20.2|antisense|16|72840887|72843538|2652
16	72680145	72681733	1589	0.2625	0.212121	0.2	0.166667	0.2	0.1	0.3375	AC004158.2|lincRNA|16|72459384|72698908|239525
10	64578850	64579527	678	0.2125	0.106061	0.1	0.277778	0.25	0.1	0.3375	EGR2|protein_coding|10|64571756|64679660|107905
10	64575245	64578482	3238	0.225	0.19697	0.2	0.277778	0.25	0.1	0.3375	EGR2|protein_coding|10|64571756|64679660|107905
5	73977645	73996933	19289	0.2375	0.136364	0.2	0.277778	0.25	0.15	0.33125	HEXB|protein_coding|5|73935848|74018472|82625
4	110825941	110828471	2531	0.25	0.212121	0.2	0.277778	0.2	0.15	0.33125
22	34131409	34134551	3143	0.2	0.090909	0.1	0.111111	0.2	0.05	0.33125	LARGE|protein_coding|22|33558212|34318829|760618	LARGE-AS1|processed_transcript|22|34121000|34146830|25831
16	72855844	72871205	15362	0.275	0.227273	0.2	0.166667	0.2	0.1	0.33125	ZFHX3|protein_coding|16|72816784|73093597|276814	RNU7-71P|snRNA|16|72855832|72855891|60
16	72850952	72855843	4892	0.2625	0.227273	0.2	0.166667	0.2	0.1	0.33125	ZFHX3|protein_coding|16|72816784|73093597|276814	RNU7-71P|snRNA|16|72855832|72855891|60
16	72807413	72838037	30625	0.2625	0.227273	0.2	0.222222	0.2	0.1	0.33125	RP5-991G20.1|antisense|16|72699069|72821143|122075	ZFHX3|protein_coding|16|72816784|73093597|276814	AC004943.1|miRNA|16|72821592|72821672|81	RP5-991G20.4|antisense|16|72823142|72825522|2381
16	72793084	72807412	14329	0.2625	0.227273	0.2	0.166667	0.2	0.1	0.33125	RP5-991G20.1|antisense|16|72699069|72821143|122075
16	72681734	72793083	111350	0.2625	0.212121	0.2	0.166667	0.2	0.1	0.33125	AC004158.2|lincRNA|16|72459384|72698908|239525	RP5-991G20.1|antisense|16|72699069|72821143|122075	RNU7-90P|snRNA|16|72707402|72707463|62	KRT18P18|pseudogene|16|72762515|72763793|1279
10	64591612	64593742	2131	0.225	0.106061	0.1	0.277778	0.25	0.1	0.33125	EGR2|protein_coding|10|64571756|64679660|107905
10	64579528	64591611	12084	0.2125	0.106061	0.1	0.277778	0.25	0.1	0.33125	EGR2|protein_coding|10|64571756|64679660|107905
22	34134552	34140446	5895	0.2	0.090909	0.1	0.111111	0.2	0.05	0.325	LARGE|protein_coding|22|33558212|34318829|760618	LARGE-AS1|processed_transcript|22|34121000|34146830|25831
22	34125816	34127392	1577	0.2	0.090909	0.1	0.111111	0.2	0.1	0.325	LARGE|protein_coding|22|33558212|34318829|760618	LARGE-AS1|processed_transcript|22|34121000|34146830|25831
22	34122979	34125815	2837	0.1875	0.090909	0.1	0.111111	0.2	0.1	0.325	LARGE|protein_coding|22|33558212|34318829|760618	LARGE-AS1|processed_transcript|22|34121000|34146830|25831
2	161080842	161094262	13421	0.2	0.227273	0.2	0.222222	0.25	0.15	0.325	ITGB6|protein_coding|2|160956177|161128399|172223
16	72871206	72873373	2168	0.2625	0.212121	0.2	0.166667	0.2	0.1	0.325	ZFHX3|protein_coding|16|72816784|73093597|276814
10	64641731	64654102	12372	0.1875	0.090909	0.2	0.222222	0.25	0.2	0.325	EGR2|protein_coding|10|64571756|64679660|107905
22	34140447	34141139	693	0.2	0.090909	0.1	0.111111	0.2	0.05	0.31875	LARGE|protein_coding|22|33558212|34318829|760618	LARGE-AS1|processed_transcript|22|34121000|34146830|25831
22	34121523	34122978	1456	0.1875	0.090909	0.1	0.111111	0.15	0.1	0.31875	LARGE|protein_coding|22|33558212|34318829|760618	LARGE-AS1|processed_transcript|22|34121000|34146830|25831
11	119822960	119825801	2842	0.2	0.227273	0.2	0.166667	0.2	0.15	0.3125
10	64850388	64853160	2773	0.2375	0.121212	0	0.111111	0.15	0.25	0.3125
10	64848396	64850387	1992	0.2375	0.121212	0	0.111111	0.1	0.25	0.3125
10	64654103	64675191	21089	0.1875	0.090909	0.2	0.222222	0.25	0.2	0.3125	EGR2|protein_coding|10|64571756|64679660|107905
6	106939574	106953456	13883	0.1625	0.166667	0	0.222222	0.1	0.1	0.30625
2	161132293	161138393	6101	0.1875	0.227273	0.2	0.166667	0.2	0.15	0.30625	RBMS1|protein_coding|2|161128662|161350305|221644
11	119849799	119854322	4524	0.2	0.227273	0.1	0.166667	0.2	0.15	0.30625
11	119825802	119849798	23997	0.2	0.227273	0.2	0.166667	0.2	0.15	0.30625
10	64437054	64449410	12357	0.1125	0.106061	0	0.166667	0.15	0.05	0.30625
10	91458069	91566754	108686	0.2375	0.212121	0.2	0.166667	0.15	0.15	0.3	RP11-80H5.9|lincRNA|10|91426938|91459428|32491	KIF20B|protein_coding|10|91461367|91534700|73334
10	91448284	91458068	9785	0.2375	0.19697	0.2	0.166667	0.15	0.15	0.3	RP11-80H5.9|lincRNA|10|91426938|91459428|32491	RP11-80H5.7|lincRNA|10|91454052|91457685|3634
10	91414563	91448283	33721	0.2375	0.212121	0.2	0.166667	0.15	0.15	0.3	RP11-80H5.9|lincRNA|10|91426938|91459428|32491
10	64551836	64552242	407	0.2125	0.19697	0.2	0.222222	0.2	0.05	0.3
10	64525527	64528724	3198	0.2125	0.19697	0.2	0.222222	0.2	0.05	0.3
3	31463201	31463914	714	0.2	0.136364	0.1	0.222222	0.2	0.15	0.29375
3	31458023	31463200	5178	0.2	0.151515	0.1	0.222222	0.2	0.15	0.29375
22	34117618	34121522	3905	0.1125	0.045455	0.1	0.111111	0.1	0	0.29375	LARGE|protein_coding|22|33558212|34318829|760618	LARGE-IT1|sense_intronic|22|34119818|34120898|1081	LARGE-AS1|processed_transcript|22|34121000|34146830|25831
11	99611206	99614200	2995	0.1875	0.121212	0.2	0.222222	0.2	0.15	0.29375	CNTN5|protein_coding|11|98891683|100229616|1337934
10	91394108	91414562	20455	0.2375	0.212121	0.2	0.166667	0.15	0.15	0.29375	PANK1|protein_coding|10|91342745|91405215|62471	RP11-80H5.5|pseudogene|10|91404360|91404980|621	RP11-80H5.2|antisense|10|91405039|91410424|5386	RP11-80H5.6|lincRNA|10|91406046|91410579|4534
3	31463915	31465217	1303	0.1875	0.121212	0.1	0.166667	0.2	0.15	0.2875
16	90075227	90076484	1258	0.1	0.015152	0	0.222222	0.15	0.2	0.2875	DBNDD1|protein_coding|16|90071273|90086536|15264
16	90075226	90075226	1	0.1125	0.015152	0	0.222222	0.15	0.2	0.2875	DBNDD1|protein_coding|16|90071273|90086536|15264
11	99614201	99615196	996	0.1875	0.106061	0.2	0.222222	0.2	0.15	0.2875	CNTN5|protein_coding|11|98891683|100229616|1337934
11	99605365	99611205	5841	0.1875	0.106061	0.2	0.222222	0.2	0.15	0.2875	CNTN5|protein_coding|11|98891683|100229616|1337934
3	31465218	31465378	161	0.1875	0.121212	0.1	0.166667	0.15	0.15	0.28125
3	29240775	29240775	1	0.1625	0.121212	0.1	0.222222	0.15	0.05	0.28125
20	15984963	15985030	68	0.15	0.121212	0.2	0.222222	0.2	0.1	0.28125	MACROD2|protein_coding|20|13976015|16033842|2057828
16	90068935	90075225	6291	0.1125	0.015152	0	0.222222	0.15	0.2	0.28125	DBNDD1|protein_coding|16|90071273|90086536|15264
16	56665115	56666848	1734	0.2125	0.212121	0	0.111111	0.15	0	0.28125	AC026461.1|protein_coding|16|56662971|56666150|3180	MT1M|protein_coding|16|56666145|56667898|1754
15	36841182	36848914	7733	0.2	0.121212	0.1	0.222222	0.2	0.15	0.28125
12	130628440	130629044	605	0.1875	0.166667	0.1	0.111111	0.2	0.1	0.28125
10	64552243	64565010	12768	0.2	0.19697	0.2	0.222222	0.2	0.05	0.28125	RP11-436D10.3|antisense|10|64553322|64565647|12326	ADO|protein_coding|10|64564516|64568238|3723
3	31467863	31480542	12680	0.1875	0.121212	0.1	0.055556	0.15	0.15	0.275
3	31465379	31467862	2484	0.1875	0.121212	0.1	0.166667	0.15	0.15	0.275
3	194893213	194900017	6805	0.0875	0.212121	0.1	0.111111	0.15	0.1	0.275	XXYLT1|protein_coding|3|194789008|194991896|202889
16	77864265	77865292	1028	0.2	0.136364	0.1	0.222222	0.1	0.1	0.275	VAT1L|protein_coding|16|77822427|78014004|191578
16	77863020	77864264	1245	0.2	0.121212	0.1	0.222222	0.1	0.1	0.275	VAT1L|protein_coding|16|77822427|78014004|191578
15	36840935	36841181	247	0.2	0.121212	0.1	0.222222	0.2	0.15	0.275
1	208369634	208372285	2652	0.175	0.121212	0	0.166667	0.2	0.15	0.275	PLXNA2|protein_coding|1|208195587|208417665|222079
1	208369362	208369633	272	0.1875	0.121212	0	0.166667	0.2	0.15	0.275	PLXNA2|protein_coding|1|208195587|208417665|222079
11	99604114	99604214	101	0.175	0.045455	0.2	0.222222	0.2	0.1	0.275	CNTN5|protein_coding|11|98891683|100229616|1337934
11	99533146	99544582	11437	0.2125	0.030303	0.2	0.166667	0.2	0.1	0.275	CNTN5|protein_coding|11|98891683|100229616|1337934
5	42592649	42600648	8000	0.2	0.030303	0	0.166667	0.2	0.15	0.26875	GHR|protein_coding|5|42423879|42721979|298101
3	31480543	31486141	5599	0.1875	0.106061	0.1	0.055556	0.1	0.15	0.26875
22	34168660	34170175	1516	0.1875	0.060606	0.1	0.111111	0.1	0	0.26875	LARGE|protein_coding|22|33558212|34318829|760618
22	34167980	34168659	680	0.1875	0.060606	0.1	0.166667	0.1	0	0.26875	LARGE|protein_coding|22|33558212|34318829|760618
22	34154020	34167979	13960	0.175	0.060606	0.1	0.166667	0.1	0	0.26875	LARGE|protein_coding|22|33558212|34318829|760618
22	34141140	34144996	3857	0.2	0.090909	0.1	0.111111	0.2	0.05	0.26875	LARGE|protein_coding|22|33558212|34318829|760618	LARGE-AS1|processed_transcript|22|34121000|34146830|25831
1	217199613	217200953	1341	0.2	0.181818	0.1	0	0.2	0.15	0.26875	ESRRG|protein_coding|1|216676588|217311097|634510
11	99546833	99546946	114	0.1875	0.015152	0.2	0.166667	0.2	0.1	0.26875	CNTN5|protein_coding|11|98891683|100229616|1337934
11	117692712	117696457	3746	0.15	0.075758	0	0	0.15	0.15	0.26875	FXYD2|protein_coding|11|117671559|117699413|27855	RP11-728F11.3|antisense|11|117689158|117693172|4015	FXYD6-FXYD2|protein_coding|11|117690878|117747382|56505
10	64449411	64449989	579	0.0875	0.106061	0	0.111111	0.1	0.05	0.26875
3	31486142	31487521	1380	0.1875	0.106061	0.1	0.055556	0.1	0.15	0.2625
3	194888178	194893212	5035	0.0875	0.19697	0.1	0.111111	0.15	0.1	0.2625	XXYLT1|protein_coding|3|194789008|194991896|202889
3	194876345	194888177	11833	0.0875	0.212121	0.2	0.111111	0.15	0.1	0.2625	XXYLT1|protein_coding|3|194789008|194991896|202889
3	194874939	194876344	1406	0.0875	0.212121	0.2	0.111111	0.15	0.15	0.2625	XXYLT1|protein_coding|3|194789008|194991896|202889
2	242071245	242071245	1	0.175	0.121212	0.1	0.166667	0.1	0.15	0.2625	PASK|protein_coding|2|242045514|242089679|44166
22	34170176	34174884	4709	0.1875	0.045455	0.1	0.111111	0.1	0	0.2625	LARGE|protein_coding|22|33558212|34318829|760618
22	34144997	34146172	1176	0.2	0.090909	0.1	0.111111	0.2	0.05	0.2625	LARGE|protein_coding|22|33558212|34318829|760618	LARGE-AS1|processed_transcript|22|34121000|34146830|25831
1	217191489	217199612	8124	0.1875	0.181818	0.1	0	0.2	0.15	0.2625	ESRRG|protein_coding|1|216676588|217311097|634510
1	217188504	217191488	2985	0.175	0.181818	0.1	0	0.2	0.15	0.2625	ESRRG|protein_coding|1|216676588|217311097|634510
1	217177526	217177842	317	0.175	0.212121	0.1	0	0.2	0.15	0.2625	ESRRG|protein_coding|1|216676588|217311097|634510
1	208372286	208372848	563	0.1625	0.121212	0	0.166667	0.2	0.15	0.2625	PLXNA2|protein_coding|1|208195587|208417665|222079
11	99568548	99583761	15214	0.2	0.015152	0.2	0.166667	0.15	0.1	0.2625	CNTN5|protein_coding|11|98891683|100229616|1337934
11	117696458	117699786	3329	0.15	0.075758	0	0	0.15	0.15	0.2625	FXYD2|protein_coding|11|117671559|117699413|27855	FXYD6-FXYD2|protein_coding|11|117690878|117747382|56505
6	106953457	106954919	1463	0.1375	0.136364	0	0.166667	0.1	0.1	0.25625
4	37385271	37386630	1360	0.2	0.106061	0	0.055556	0.1	0.2	0.25625	KIAA1239|protein_coding|4|37245842|37451087|205246
3	10981447	10990694	9248	0.2	0.106061	0.2	0.166667	0.2	0	0.25625	SLC6A11|protein_coding|3|10857885|10982419|124535
3	10962315	10968028	5714	0.2	0.106061	0.2	0.166667	0.2	0.05	0.25625	SLC6A11|protein_coding|3|10857885|10982419|124535
2	242069100	242071244	2145	0.175	0.121212	0.1	0.166667	0.1	0.15	0.25625	PASK|protein_coding|2|242045514|242089679|44166
2	242067555	242069099	1545	0.175	0.090909	0.1	0.166667	0.1	0.1	0.25625	PASK|protein_coding|2|242045514|242089679|44166
2	161434127	161440109	5983	0.1	0.19697	0.2	0	0.15	0.1	0.25625
20	15990745	15990784	40	0.1125	0.090909	0.2	0.166667	0.15	0.05	0.25625	MACROD2|protein_coding|20|13976015|16033842|2057828
20	15886612	15889056	2445	0.1875	0.166667	0	0.166667	0.1	0.2	0.25625	MACROD2|protein_coding|20|13976015|16033842|2057828
14	51337255	51338100	846	0.125	0.060606	0	0.166667	0.1	0.2	0.25625	PYGL|protein_coding|14|51324609|51411454|86846
1	219650561	219657162	6602	0.2	0.136364	0.2	0.166667	0.1	0.15	0.25625
1	217177843	217178722	880	0.175	0.19697	0.1	0	0.2	0.15	0.25625	ESRRG|protein_coding|1|216676588|217311097|634510
11	99546947	99552148	5202	0.1875	0.015152	0.2	0.166667	0.2	0.1	0.25625	CNTN5|protein_coding|11|98891683|100229616|1337934
11	99544583	99546832	2250	0.1875	0.015152	0.2	0.166667	0.2	0.1	0.25625	CNTN5|protein_coding|11|98891683|100229616|1337934
11	117699787	117700201	415	0.15	0.075758	0	0	0.15	0.15	0.25625	FXYD6-FXYD2|protein_coding|11|117690878|117747382|56505
10	91566755	91575732	8978	0.1875	0.19697	0.2	0.166667	0.1	0.15	0.25625
10	80016532	80019761	3230	0.175	0.151515	0.2	0.166667	0.2	0.1	0.25625	LINC00856|lincRNA|10|80008505|80434724|426220
22	34151442	34153222	1781	0.1625	0.060606	0.1	0.111111	0.1	0.05	0.25	LARGE|protein_coding|22|33558212|34318829|760618
1	208372849	208377606	4758	0.1625	0.121212	0	0.166667	0.15	0.15	0.25	PLXNA2|protein_coding|1|208195587|208417665|222079
11	119816332	119821247	4916	0.1125	0.151515	0.1	0.111111	0.05	0	0.25
11	119813522	119816331	2810	0.1125	0.151515	0.1	0.111111	0.05	0.05	0.25
11	119804135	119813521	9387	0.1125	0.166667	0.1	0.111111	0.05	0.05	0.25
7	14300279	14300340	62	0.1125	0.060606	0	0.166667	0.05	0	0.24375	DGKB|protein_coding|7|14184674|15014402|829729
7	14295263	14300278	5016	0.125	0.060606	0	0.166667	0.05	0	0.24375	DGKB|protein_coding|7|14184674|15014402|829729
6	106954920	106957295	2376	0.1375	0.136364	0	0.166667	0.1	0.05	0.24375
2	242071715	242072161	447	0.15	0.121212	0.1	0.166667	0.1	0.15	0.24375	PASK|protein_coding|2|242045514|242089679|44166
2	242071518	242071714	197	0.1625	0.121212	0.1	0.166667	0.1	0.15	0.24375	PASK|protein_coding|2|242045514|242089679|44166
2	242071246	242071517	272	0.175	0.121212	0.1	0.166667	0.1	0.15	0.24375	PASK|protein_coding|2|242045514|242089679|44166
21	16436671	16437537	867	0.1875	0.181818	0	0	0.15	0.15	0.24375	NRIP1|protein_coding|21|16333556|16437321|103766
16	56655959	56656508	550	0.1875	0.136364	0	0.166667	0.15	0	0.24375
16	56654764	56655958	1195	0.1875	0.166667	0	0.166667	0.15	0	0.24375
1	234129345	234132094	2750	0.1	0.151515	0.1	0.111111	0.1	0.15	0.24375	SLC35F3|protein_coding|1|234040679|234460262|419584
6	106959020	106966093	7074	0.175	0.151515	0	0.166667	0.1	0.05	0.2375	AIM1|protein_coding|6|106959730|107018326|58597
5	30815201	30843362	28162	0.1375	0.136364	0	0.111111	0.05	0.15	0.2375
22	34153223	34154019	797	0.1625	0.060606	0.1	0.111111	0.1	0	0.2375	LARGE|protein_coding|22|33558212|34318829|760618
1	234147555	234171788	24234	0.075	0.136364	0	0.111111	0.1	0.1	0.2375	SLC35F3|protein_coding|1|234040679|234460262|419584	RAC1P7|pseudogene|1|234162597|234162973|377
1	234132095	234147554	15460	0.0875	0.151515	0.1	0.111111	0.1	0.15	0.2375	SLC35F3|protein_coding|1|234040679|234460262|419584
11	119821248	119822959	1712	0.1	0.136364	0.1	0.111111	0.05	0	0.2375
10	64449990	64451418	1429	0.0875	0.075758	0	0.111111	0.1	0	0.2375
20	15889407	15895097	5691	0.1625	0.166667	0	0.166667	0.1	0.15	0.23125	MACROD2|protein_coding|20|13976015|16033842|2057828
16	56659784	56661177	1394	0.175	0.136364	0	0.111111	0.15	0	0.23125	MT1E|protein_coding|16|56659387|56661024|1638
15	88692437	88699524	7088	0.175	0.090909	0	0.055556	0.15	0.15	0.23125	NTRK3|protein_coding|15|88418230|88799999|381770
14	45038666	45056370	17705	0.175	0.121212	0.1	0.055556	0.15	0.15	0.23125
12	114884804	114887628	2825	0.1125	0.106061	0	0.166667	0	0.15	0.23125
11	117700202	117700483	282	0.1375	0.075758	0	0	0.1	0.15	0.23125	FXYD6-FXYD2|protein_coding|11|117690878|117747382|56505
11	102457867	102464062	6196	0.175	0.075758	0.1	0.111111	0.05	0.1	0.23125	MMP20|protein_coding|11|102447566|102496063|48498
6	77242395	77261278	18884	0.0625	0.030303	0	0.055556	0.05	0.05	0.225	RP11-35J1.1|lincRNA|6|77232168|77303340|71173
6	77104906	77242394	137489	0.075	0.030303	0	0.055556	0.05	0.05	0.225	RNU6-261P|snRNA|6|77156705|77156806|102	RP11-35J1.1|lincRNA|6|77232168|77303340|71173
6	145308086	145316331	8246	0.1375	0.166667	0.1	0.055556	0.05	0.05	0.225
6	106957296	106959019	1724	0.1375	0.136364	0	0.166667	0.1	0.05	0.225
5	30850106	30850896	791	0.125	0.060606	0	0.166667	0	0.15	0.225
4	189281445	189286911	5467	0.0375	0.045455	0	0.111111	0	0.15	0.225
21	16210776	16213291	2516	0.1	0.090909	0	0.166667	0.05	0.05	0.225	AF127936.7|lincRNA|21|16191164|16254296|63133
20	4452539	4459362	6824	0.1375	0.136364	0.1	0.166667	0.05	0.15	0.225	RP5-1164C1.2|lincRNA|20|4456285|4505846|49562
20	15912202	15917637	5436	0.175	0.166667	0	0.166667	0.1	0.15	0.225	MACROD2|protein_coding|20|13976015|16033842|2057828
20	15895098	15912201	17104	0.1625	0.166667	0	0.166667	0.1	0.15	0.225	MACROD2|protein_coding|20|13976015|16033842|2057828
16	56661178	56665114	3937	0.175	0.136364	0	0.111111	0.15	0	0.225	AC026461.1|protein_coding|16|56662971|56666150|3180
1	234093331	234108219	14889	0.1375	0.166667	0.1	0.111111	0.1	0.15	0.225	SLC35F3|protein_coding|1|234040679|234460262|419584
10	125678582	125679317	736	0.075	0.060606	0.1	0.055556	0.1	0.1	0.225	CPXM2|protein_coding|10|125465723|125699783|234061	RP11-285A18.2|sense_intronic|10|125673090|125691113|18024
10	125677231	125678581	1351	0.1	0.075758	0.1	0.055556	0.1	0.1	0.225	CPXM2|protein_coding|10|125465723|125699783|234061	RP11-285A18.2|sense_intronic|10|125673090|125691113|18024
9	112371012	112387505	16494	0.1375	0.136364	0	0.166667	0	0.1	0.21875
6	145316332	145320005	3674	0.1375	0.166667	0.1	0.055556	0.05	0.05	0.21875
2	79626430	79627290	861	0.125	0.106061	0.1	0	0.05	0.1	0.21875	CTNNA2|protein_coding|2|79412357|80875905|1463549
2	79623647	79625671	2025	0.1	0.075758	0.1	0	0.05	0.1	0.21875	CTNNA2|protein_coding|2|79412357|80875905|1463549
2	79622180	79623646	1467	0.1125	0.075758	0.1	0	0.05	0.1	0.21875	CTNNA2|protein_coding|2|79412357|80875905|1463549
2	79615579	79622179	6601	0.1375	0.075758	0.1	0	0.15	0.1	0.21875	CTNNA2|protein_coding|2|79412357|80875905|1463549
21	16213292	16213801	510	0.1	0.090909	0	0.111111	0.05	0.05	0.21875	AF127936.7|lincRNA|21|16191164|16254296|63133
21	16200936	16210775	9840	0.1	0.090909	0	0.166667	0.05	0.05	0.21875	AF127936.7|lincRNA|21|16191164|16254296|63133	RBMX2P1|pseudogene|21|16201475|16202310|836
21	16143680	16200935	57256	0.1	0.090909	0	0.111111	0.05	0.05	0.21875	GAPDHP16|pseudogene|21|16146622|16147583|962	AF127936.7|lincRNA|21|16191164|16254296|63133
1	39237310	39238750	1441	0.1125	0.090909	0	0.111111	0.1	0.15	0.21875
12	99304643	99304643	1	0.1125	0.090909	0.1	0.111111	0.05	0.15	0.21875	ANKS1B|protein_coding|12|99120235|100378432|1258198
1	208379005	208385295	6291	0.1375	0	0	0.111111	0.15	0.1	0.21875	PLXNA2|protein_coding|1|208195587|208417665|222079
1	208377607	208379004	1398	0.1125	0	0	0.111111	0.15	0.1	0.21875	PLXNA2|protein_coding|1|208195587|208417665|222079
10	65411438	65427110	15673	0.15	0.106061	0	0.111111	0.1	0.15	0.21875	RP11-111N20.4|pseudogene|10|65417834|65418281|448	RP11-170M17.1|lincRNA|10|65424424|65750328|325905
10	125671916	125677230	5315	0.1	0.075758	0.1	0.055556	0.1	0.1	0.21875	CPXM2|protein_coding|10|125465723|125699783|234061	RP11-285A18.2|sense_intronic|10|125673090|125691113|18024
10	122178960	122190393	11434	0.15	0.030303	0	0.166667	0.15	0.15	0.21875
10	122176238	122178959	2722	0.15	0.030303	0	0.166667	0.15	0.1	0.21875
9	96346008	96346188	181	0.05	0.060606	0	0.111111	0	0.1	0.2125	PHF2|protein_coding|9|96338689|96441869|103181
9	96346007	96346007	1	0.0625	0.060606	0	0.111111	0	0.1	0.2125	PHF2|protein_coding|9|96338689|96441869|103181
5	30866958	30876763	9806	0.125	0.060606	0	0.111111	0	0.15	0.2125
5	30810515	30812235	1721	0.1375	0.136364	0	0.111111	0.05	0.15	0.2125
5	30809986	30810514	529	0.1375	0.151515	0	0.111111	0.05	0.15	0.2125
3	29221105	29227770	6666	0.15	0.106061	0.1	0.111111	0.05	0.05	0.2125
2	79627291	79628741	1451	0.125	0.106061	0.1	0	0.05	0.1	0.2125	CTNNA2|protein_coding|2|79412357|80875905|1463549
20	15614661	15615228	568	0.125	0.151515	0	0.055556	0.1	0.1	0.2125	MACROD2|protein_coding|20|13976015|16033842|2057828
19	33357099	33389181	32083	0.1375	0.015152	0.1	0.111111	0	0.1	0.2125	SLC7A9|protein_coding|19|33321415|33360672|39258	CTD-2085J24.4|lincRNA|19|33366831|33369327|2497	CEP89|protein_coding|19|33369902|33462897|92996
14	44918826	44950818	31993	0.125	0.106061	0.1	0	0.05	0.05	0.2125	RP11-99L13.1|lincRNA|14|44913950|44949821|35872
12	99301164	99303202	2039	0.075	0.045455	0	0.055556	0.1	0.15	0.2125	ANKS1B|protein_coding|12|99120235|100378432|1258198
12	99301163	99301163	1	0.075	0.060606	0	0.055556	0.1	0.15	0.2125	ANKS1B|protein_coding|12|99120235|100378432|1258198
10	65457002	65476364	19363	0.1375	0.106061	0	0.111111	0.1	0.15	0.2125	RP11-170M17.1|lincRNA|10|65424424|65750328|325905
10	65427111	65457001	29891	0.15	0.106061	0	0.111111	0.1	0.15	0.2125	RP11-170M17.1|lincRNA|10|65424424|65750328|325905
9	96367900	96382100	14201	0.05	0.045455	0	0.111111	0	0.1	0.20625	PHF2|protein_coding|9|96338689|96441869|103181
9	96346189	96360905	14717	0.05	0.045455	0	0.111111	0	0.1	0.20625	PHF2|protein_coding|9|96338689|96441869|103181
6	145291950	145308085	16136	0.1375	0.151515	0.1	0.055556	0.05	0.05	0.20625
6	145286443	145291949	5507	0.125	0.151515	0	0.055556	0.05	0.05	0.20625
5	30812236	30815200	2965	0.1375	0.136364	0	0.111111	0.05	0.15	0.20625
4	189286912	189293720	6809	0.0375	0.045455	0	0.111111	0	0.15	0.20625
4	127236130	127237771	1642	0.1125	0.045455	0.1	0.055556	0.1	0.15	0.20625
4	127202787	127220424	17638	0.1125	0.045455	0.1	0	0.1	0.15	0.20625
3	29227771	29233984	6214	0.15	0.106061	0.1	0.111111	0.05	0.05	0.20625
19	33389182	33462848	73667	0.1375	0.015152	0.1	0.111111	0	0.1	0.20625	CEP89|protein_coding|19|33369902|33462897|92996	RPL31P60|pseudogene|19|33454405|33454771|367
1	219853914	219924665	70752	0.075	0	0	0.111111	0.05	0.15	0.20625	SLC30A10|protein_coding|1|219858769|220131989|273221
1	208385296	208387916	2621	0.075	0	0	0.111111	0.1	0.1	0.20625	PLXNA2|protein_coding|1|208195587|208417665|222079
11	35898261	35901778	3518	0.0625	0.030303	0	0.111111	0	0.1	0.20625
9	96382101	96382906	806	0.05	0.045455	0	0.111111	0	0.1	0.2	PHF2|protein_coding|9|96338689|96441869|103181
9	96360906	96367899	6994	0.05	0.045455	0	0.111111	0	0.1	0.2	PHF2|protein_coding|9|96338689|96441869|103181
9	124432613	124433291	679	0.1125	0.106061	0.1	0.055556	0	0.1	0.2	DAB2IP|protein_coding|9|124329336|124547809|218474
6	92963402	92965457	2056	0.1125	0.015152	0	0.111111	0.15	0.05	0.2
5	30843363	30843437	75	0.1375	0.136364	0	0.055556	0.05	0.15	0.2
5	178351495	178359820	8326	0.1	0.075758	0	0.111111	0.15	0	0.2	ZFP2|protein_coding|5|178322895|178360213|37319
5	178347267	178351494	4228	0.1	0.075758	0	0.111111	0.15	0.1	0.2	ZFP2|protein_coding|5|178322895|178360213|37319	PIGFP1|pseudogene|5|178349065|178349717|653
4	189308479	189312749	4271	0.0375	0.060606	0	0.111111	0	0.15	0.2	NARG2P1|pseudogene|4|189308625|189310820|2196
4	189293721	189296063	2343	0.0375	0.045455	0	0.111111	0	0.15	0.2
4	127220425	127236129	15705	0.1125	0.045455	0.1	0	0.1	0.15	0.2
3	32024252	32030544	6293	0.125	0.136364	0.1	0.111111	0.05	0.1	0.2	OSBPL10|protein_coding|3|31699382|32119072|419691	ZNF860|protein_coding|3|32023263|32033120|9858
20	16983801	17009236	25436	0.05	0.060606	0	0.055556	0	0.05	0.2
19	33322186	33357098	34913	0.1375	0.015152	0.1	0.111111	0	0.1	0.2	SLC7A9|protein_coding|19|33321415|33360672|39258	CTD-2085J24.3|antisense|19|33322201|33324074|1874	RN7SKP22|misc_RNA|19|33353706|33353998|293
19	33172520	33175580	3061	0.1125	0.030303	0.1	0.111111	0	0.05	0.2
1	219924666	219926383	1718	0.075	0	0	0.111111	0.05	0.15	0.2	SLC30A10|protein_coding|1|219858769|220131989|273221
9	96253451	96311015	57565	0.05	0.060606	0	0.111111	0	0.1	0.19375	FAM120A|protein_coding|9|96214004|96328397|114394
2	79604870	79611375	6506	0.1125	0.045455	0.1	0.055556	0.1	0.05	0.19375	CTNNA2|protein_coding|2|79412357|80875905|1463549
20	16966460	16983800	17341	0.05	0.060606	0	0	0	0.05	0.19375
19	33468161	33468482	322	0.125	0.015152	0.1	0.111111	0	0.1	0.19375	C19orf40|protein_coding|19|33463115|33469128|6014
19	33462849	33468160	5312	0.1375	0.015152	0.1	0.111111	0	0.1	0.19375	CEP89|protein_coding|19|33369902|33462897|92996	C19orf40|protein_coding|19|33463115|33469128|6014
14	44950819	44959362	8544	0.1	0.106061	0.1	0	0.05	0.05	0.19375
14	44904990	44918825	13836	0.125	0.106061	0.1	0	0.05	0.05	0.19375	RP11-99L13.1|lincRNA|14|44913950|44949821|35872
1	226143022	226143907	886	0.0375	0.030303	0	0	0.1	0	0.19375
1	226135136	226143021	7886	0.025	0.030303	0	0	0.1	0	0.19375
10	64429595	64437053	7459	0.05	0.106061	0	0.111111	0.1	0.05	0.19375	ZNF365|protein_coding|10|64133951|64431771|297821
10	64424284	64429594	5311	0.05	0.090909	0	0.111111	0.1	0.05	0.19375	ZNF365|protein_coding|10|64133951|64431771|297821
10	64417289	64424283	6995	0.05	0.090909	0	0.111111	0.05	0.05	0.19375	ZNF365|protein_coding|10|64133951|64431771|297821	AC067751.1|miRNA|10|64417945|64418012|68
9	96311016	96346006	34991	0.05	0.060606	0	0.111111	0	0.1	0.1875	FAM120A|protein_coding|9|96214004|96328397|114394	AL353629.1|miRNA|9|96327975|96328082|108	PHF2|protein_coding|9|96338689|96441869|103181
6	77066790	77104905	38116	0.075	0.030303	0	0	0.05	0.05	0.1875
6	65763049	65763288	240	0.1125	0.090909	0	0.111111	0.1	0.1	0.1875	EYS|protein_coding|6|64429876|66417118|1987243
6	65762554	65763048	495	0.125	0.090909	0	0.111111	0.1	0.1	0.1875	EYS|protein_coding|6|64429876|66417118|1987243
6	65759577	65760584	1008	0.125	0.106061	0	0.111111	0.1	0.1	0.1875	EYS|protein_coding|6|64429876|66417118|1987243
2	79625672	79626429	758	0.1	0.075758	0.1	0	0.05	0.1	0.1875	CTNNA2|protein_coding|2|79412357|80875905|1463549
18	77462299	77495042	32744	0.1125	0.060606	0	0.055556	0.05	0	0.1875	CTDP1|protein_coding|18|77439801|77514510|74710	RP11-567M16.5|antisense|18|77462721|77463651|931
14	44959363	44992878	33516	0.1	0.106061	0.1	0	0.05	0.05	0.1875	FSCB|protein_coding|14|44973545|44976482|2938	RP11-163M18.1|antisense|14|44976610|45007716|31107
11	119781783	119784002	2220	0.075	0.136364	0	0.111111	0.05	0.05	0.1875
11	119781153	119781782	630	0.075	0.136364	0.1	0.111111	0.05	0.05	0.1875
10	64404706	64417288	12583	0.05	0.090909	0	0.111111	0.05	0.05	0.1875	ZNF365|protein_coding|10|64133951|64431771|297821
9	96216746	96253450	36705	0.05	0.060606	0	0.111111	0	0.1	0.18125	FAM120A|protein_coding|9|96214004|96328397|114394
7	67370862	67372195	1334	0.0625	0.090909	0.1	0.055556	0	0.1	0.18125
7	38375971	38375971	1	0.125	0.090909	0	0.055556	0.1	0.1	0.18125
7	38374997	38375810	814	0.125	0.106061	0	0.111111	0.1	0.1	0.18125	TRGV7|TR_V_pseudogene|7|38374642|38375115|474
7	104020625	104026332	5708	0.0625	0.060606	0.1	0.111111	0.1	0.1	0.18125	LHFPL3|protein_coding|7|103969104|104549001|579898
5	145800276	145804227	3952	0.1	0.045455	0	0.111111	0.1	0.1	0.18125
2	79628742	79629258	517	0.1125	0.106061	0.1	0	0.05	0.1	0.18125	CTNNA2|protein_coding|2|79412357|80875905|1463549
18	77431586	77462298	30713	0.1125	0.060606	0	0.055556	0.05	0	0.18125	RP11-567M16.3|lincRNA|18|77398928|77439745|40818	CTDP1|protein_coding|18|77439801|77514510|74710
18	77426776	77431585	4810	0.1	0.060606	0	0.055556	0.05	0	0.18125	RP11-567M16.3|lincRNA|18|77398928|77439745|40818
14	44992879	45038665	45787	0.0875	0.075758	0.1	0	0.05	0	0.18125	RP11-163M18.1|antisense|14|44976610|45007716|31107	snoU13|snoRNA|14|45036116|45036209|94
10	64397656	64404705	7050	0.05	0.090909	0	0.111111	0.05	0.05	0.18125	ZNF365|protein_coding|10|64133951|64431771|297821
10	125670309	125670309	1	0.1	0.075758	0	0.055556	0.1	0.1	0.18125	CPXM2|protein_coding|10|125465723|125699783|234061
9	20546097	20552561	6465	0.0875	0.075758	0	0.111111	0.1	0.05	0.175	MLLT3|protein_coding|9|20341663|20622542|280880
8	32381379	32383947	2569	0.05	0.030303	0.1	0.111111	0.05	0.1	0.175	NRG1|protein_coding|8|31496902|32622548|1125647
7	67372196	67372377	182	0.0625	0.075758	0.1	0.055556	0	0.1	0.175
7	104026333	104034564	8232	0.0625	0.060606	0.1	0.111111	0.1	0.1	0.175	LHFPL3|protein_coding|7|103969104|104549001|579898
6	76928516	77066789	138274	0.075	0.030303	0	0	0.05	0.05	0.175
4	110738799	110739819	1021	0.075	0.121212	0.1	0.111111	0.1	0.05	0.175	GAR1|protein_coding|4|110736666|110745893|9228
2	79629259	79632016	2758	0.1125	0.090909	0.1	0	0.05	0.1	0.175	CTNNA2|protein_coding|2|79412357|80875905|1463549
2	79611666	79615578	3913	0.1125	0.045455	0.1	0	0.1	0.05	0.175	CTNNA2|protein_coding|2|79412357|80875905|1463549
2	79611376	79611665	290	0.1125	0.045455	0.1	0.055556	0.1	0.05	0.175	CTNNA2|protein_coding|2|79412357|80875905|1463549
22	25237941	25238292	352	0.075	0.030303	0	0.111111	0.1	0.1	0.175	SGSM1|protein_coding|22|25202236|25323545|121310
2	102177908	102187606	9699	0.1125	0.121212	0.1	0.111111	0.05	0.1	0.175
2	102175042	102177907	2866	0.1125	0.106061	0.1	0.111111	0.05	0.1	0.175
20	16944692	16962762	18071	0.0625	0.030303	0	0	0.05	0	0.175
20	15615229	15615933	705	0.1	0.090909	0	0.055556	0.1	0.1	0.175	MACROD2|protein_coding|20|13976015|16033842|2057828
18	50235670	50248518	12849	0.0375	0.090909	0	0.111111	0.05	0	0.175	DCC|protein_coding|18|49866542|51057784|1191243
18	50200672	50225570	24899	0.0375	0.090909	0	0.111111	0.05	0.05	0.175	DCC|protein_coding|18|49866542|51057784|1191243
10	125670310	125671915	1606	0.1	0.075758	0	0.055556	0.1	0.1	0.175	CPXM2|protein_coding|10|125465723|125699783|234061	AC068058.1|miRNA|10|125670995|125671077|83
10	118369149	118380785	11637	0.0875	0.045455	0	0.111111	0.1	0.05	0.175	PNLIPRP2|polymorphic_pseudogene|10|118380465|118404654|24190
9	96156145	96159937	3793	0.1125	0.090909	0	0.111111	0.1	0.1	0.16875
7	79908313	79909969	1657	0.075	0.090909	0	0	0	0.05	0.16875	AC003988.1|lincRNA|7|79875725|79941772|66048
7	38375811	38375970	160	0.1125	0.090909	0	0.055556	0.1	0.1	0.16875
5	178359821	178360350	530	0.075	0.060606	0	0.055556	0.1	0	0.16875	ZFP2|protein_coding|5|178322895|178360213|37319
4	114751418	114793266	41849	0.1125	0.060606	0.1	0.111111	0.05	0.05	0.16875	RP11-397D21.1|pseudogene|4|114761206|114761392|187
22	25249659	25265215	15557	0.1	0.030303	0	0.111111	0.1	0.1	0.16875	SGSM1|protein_coding|22|25202236|25323545|121310
20	16962763	16964138	1376	0.0625	0.030303	0	0	0.05	0	0.16875	U3|snoRNA|20|16963477|16963678|202
20	16943759	16944691	933	0.0625	0.030303	0	0	0.05	0	0.16875
19	33170469	33171251	783	0.1	0.030303	0.1	0.111111	0	0.05	0.16875
18	64869505	64885045	15541	0.0625	0.015152	0	0.111111	0.05	0.1	0.16875
18	50225571	50230957	5387	0.0375	0.090909	0	0.111111	0.05	0	0.16875	DCC|protein_coding|18|49866542|51057784|1191243
1	201202153	201202153	1	0.0625	0.106061	0	0.111111	0.05	0.1	0.16875
10	124789451	124795448	5998	0.1	0.106061	0.1	0.111111	0.05	0	0.16875	ACADSB|protein_coding|10|124768495|124817827|49333
10	118380786	118382097	1312	0.0875	0.045455	0	0.111111	0.1	0.05	0.16875	PNLIPRP2|polymorphic_pseudogene|10|118380465|118404654|24190
9	96161241	96179785	18545	0.0875	0.090909	0	0.111111	0.1	0.1	0.1625
9	96159938	96161240	1303	0.1	0.090909	0	0.111111	0.1	0.1	0.1625
7	157665973	157670879	4907	0.1	0.015152	0.1	0.055556	0.1	0.1	0.1625	PTPRN2|protein_coding|7|157331750|158380480|1048731
6	100880308	100882396	2089	0.0125	0	0	0	0.05	0	0.1625	SIM1|protein_coding|6|100832891|100912805|79915	RP1-121G13.2|antisense|6|100874994|100885360|10367
4	110739820	110740229	410	0.075	0.106061	0.1	0.111111	0.1	0.05	0.1625	GAR1|protein_coding|4|110736666|110745893|9228
3	75938667	75978933	40267	0.1125	0.015152	0	0.055556	0.05	0.05	0.1625	ROBO2|protein_coding|3|75955846|77699115|1743270
3	75923056	75938666	15611	0.1125	0.030303	0	0.055556	0.05	0.05	0.1625
3	75922357	75923055	699	0.1125	0.045455	0	0.055556	0.05	0.05	0.1625
3	75889160	75922356	33197	0.1125	0.030303	0	0.055556	0.05	0.05	0.1625
3	190834072	190835929	1858	0.0875	0.106061	0	0.055556	0.1	0.1	0.1625
2	79903925	79908195	4271	0.0875	0.090909	0.1	0	0.05	0	0.1625	CTNNA2|protein_coding|2|79412357|80875905|1463549
2	79632017	79632347	331	0.1125	0.090909	0.1	0	0.05	0.1	0.1625	CTNNA2|protein_coding|2|79412357|80875905|1463549
22	25248450	25249658	1209	0.1	0.030303	0	0.111111	0.1	0.1	0.1625	SGSM1|protein_coding|22|25202236|25323545|121310
22	25248411	25248449	39	0.0875	0.030303	0	0.111111	0.1	0.1	0.1625	SGSM1|protein_coding|22|25202236|25323545|121310
22	25238293	25248410	10118	0.075	0.030303	0	0.111111	0.1	0.1	0.1625	SGSM1|protein_coding|22|25202236|25323545|121310
18	77495065	77499680	4616	0.0875	0.060606	0	0	0.05	0	0.1625	CTDP1|protein_coding|18|77439801|77514510|74710
18	77495043	77495064	22	0.0875	0.060606	0	0.055556	0.05	0	0.1625	CTDP1|protein_coding|18|77439801|77514510|74710
18	54970182	54970780	599	0.0875	0	0	0	0.1	0.1	0.1625
18	54963902	54970181	6280	0.075	0	0	0	0.1	0.1	0.1625
18	50230958	50235669	4712	0.0375	0.090909	0	0.111111	0.05	0	0.1625	DCC|protein_coding|18|49866542|51057784|1191243
18	49659814	49669751	9938	0.0625	0.015152	0.1	0.111111	0.1	0.1	0.1625
17	64972198	64984022	11825	0.0875	0.106061	0.1	0.055556	0.1	0.05	0.1625	CACNG4|protein_coding|17|64961026|65029514|68489
1	58939503	58940138	636	0.1125	0.090909	0.1	0	0.1	0	0.1625	DAB1|protein_coding|1|57460451|59012406|1551956	OMA1|protein_coding|1|58881056|59012474|131419
1	55243226	55243319	94	0.1125	0.045455	0	0.111111	0.1	0.1	0.1625
14	59178014	59180300	2287	0.1125	0.045455	0	0.055556	0.05	0	0.1625
10	64388366	64397655	9290	0.05	0.090909	0	0.111111	0	0.05	0.1625	ZNF365|protein_coding|10|64133951|64431771|297821
10	124751028	124789450	38423	0.1	0.106061	0.1	0.111111	0.05	0	0.1625	PSTK|protein_coding|10|124713897|124757029|43133	IKZF5|protein_coding|10|124750322|124768333|18012	ACADSB|protein_coding|10|124768495|124817827|49333
10	112184605	112189585	4981	0.0375	0.060606	0	0	0.05	0	0.1625	RP11-525A16.4|lincRNA|10|112188598|112255962|67365
9	104765998	104778763	12766	0.1	0.015152	0.1	0	0.1	0.05	0.15625
7	79909970	79910081	112	0.075	0.090909	0	0	0	0.05	0.15625	AC003988.1|lincRNA|7|79875725|79941772|66048
7	67372378	67372419	42	0.0625	0.060606	0.1	0.055556	0	0.1	0.15625
7	44979352	44985662	6311	0.1	0.030303	0.1	0.055556	0	0.1	0.15625
7	157665526	157665972	447	0.1	0.015152	0.1	0.055556	0.1	0.1	0.15625	PTPRN2|protein_coding|7|157331750|158380480|1048731
6	106053914	106054122	209	0.075	0.030303	0	0.055556	0.1	0.05	0.15625
6	106051025	106053913	2889	0.075	0.030303	0	0.055556	0.1	0.1	0.15625
6	100882397	100952907	70511	0.0125	0	0	0	0.05	0	0.15625	SIM1|protein_coding|6|100832891|100912805|79915	RP1-121G13.2|antisense|6|100874994|100885360|10367
4	189254029	189254253	225	0.0125	0.015152	0	0.055556	0.05	0.05	0.15625
3	32074196	32101300	27105	0.05	0.045455	0.1	0.055556	0	0.05	0.15625	OSBPL10|protein_coding|3|31699382|32119072|419691	SNORA25|snoRNA|3|32079018|32079145|128	Y_RNA|misc_RNA|3|32087365|32087471|107
20	16966420	16966459	40	0.025	0.030303	0	0	0	0	0.15625
20	16966049	16966419	371	0.0375	0.030303	0	0	0	0	0.15625
20	16964139	16966048	1910	0.05	0.030303	0	0	0	0	0.15625
18	75663330	75664557	1228	0.075	0.090909	0.1	0.055556	0.05	0.1	0.15625
18	75663156	75663329	174	0.0875	0.090909	0.1	0.055556	0.05	0.1	0.15625
18	4495138	4504178	9041	0.025	0.030303	0	0.055556	0.05	0	0.15625
12	130276382	130277013	632	0.0875	0.045455	0.1	0	0.1	0.1	0.15625	TMEM132D|protein_coding|12|129556270|130388211|831942
11	119864324	119874220	9897	0.1	0.106061	0.1	0.055556	0.05	0.1	0.15625	RP11-831A10.2|lincRNA|11|119858663|119865746|7084
10	112189586	112190809	1224	0.0375	0.060606	0	0	0.05	0	0.15625	RP11-525A16.4|lincRNA|10|112188598|112255962|67365
9	32135873	32137494	1622	0.075	0.075758	0	0.055556	0.05	0.05	0.15
7	14300341	14300371	31	0.075	0.045455	0	0.055556	0	0	0.15	DGKB|protein_coding|7|14184674|15014402|829729
6	101736154	101851885	115732	0.0125	0	0	0	0	0	0.15	GRIK2|protein_coding|6|101846664|102517958|671295
6	100952908	101581932	629025	0.0125	0	0	0	0.05	0	0.15	ASCC3|protein_coding|6|100956070|101329248|373179	RP1-121G13.3|pseudogene|6|100978152|100978928|777	RP3-467N11.1|antisense|6|101329347|101330863|1517	RP3-467N11.2|pseudogene|6|101337479|101338214|736	snoU13|snoRNA|6|101405036|101405139|104
6	100876992	100880307	3316	0.0125	0	0	0	0.05	0	0.15	SIM1|protein_coding|6|100832891|100912805|79915	RP1-121G13.2|antisense|6|100874994|100885360|10367
20	45809886	45827497	17612	0.0625	0.045455	0	0.055556	0	0.05	0.15	EYA2|protein_coding|20|45523263|45817492|294230
18	77501609	77510030	8422	0.0875	0.060606	0	0.055556	0.05	0	0.15	CTDP1|protein_coding|18|77439801|77514510|74710
18	4507945	4516033	8089	0.025	0.015152	0	0.055556	0.05	0	0.15
18	4504179	4507944	3766	0.025	0.030303	0	0.055556	0.05	0	0.15
14	78594631	78594674	44	0.0125	0.060606	0	0.055556	0	0.05	0.15
1	222229099	222229099	1	0.0625	0.045455	0	0.055556	0.05	0	0.15	RP11-400N13.3|lincRNA|1|222215047|222238105|23059
1	222160556	222200085	39530	0.075	0.045455	0	0.055556	0.05	0	0.15	AC092765.1|miRNA|1|222186349|222186432|84
10	6963948	6965134	1187	0.0875	0.090909	0	0.055556	0.05	0.05	0.15
10	112173327	112184604	11278	0.0375	0.060606	0	0	0.05	0	0.15
7	79910082	79911562	1481	0.075	0.090909	0	0	0	0.05	0.14375	AC003988.1|lincRNA|7|79875725|79941772|66048
7	14300372	14313548	13177	0.075	0.045455	0	0.055556	0	0	0.14375	DGKB|protein_coding|7|14184674|15014402|829729
6	144449603	144453149	3547	0.075	0.015152	0	0.055556	0.05	0.05	0.14375
4	184442910	184444398	1489	0.0375	0.060606	0	0	0	0.05	0.14375
20	45827498	45830709	3212	0.0625	0.045455	0	0.055556	0	0.05	0.14375
18	77510031	77513465	3435	0.0875	0.060606	0	0.055556	0.05	0	0.14375	CTDP1|protein_coding|18|77439801|77514510|74710
18	77500993	77501608	616	0.075	0.060606	0	0.055556	0.05	0	0.14375	CTDP1|protein_coding|18|77439801|77514510|74710
18	77499681	77500992	1312	0.075	0.060606	0	0	0.05	0	0.14375	CTDP1|protein_coding|18|77439801|77514510|74710
14	78594675	78598490	3816	0.0125	0.060606	0	0.055556	0	0.05	0.14375
14	59171113	59171316	204	0.0875	0.075758	0	0.055556	0.05	0.05	0.14375
14	59165503	59171112	5610	0.075	0.075758	0	0.055556	0.05	0	0.14375
1	222229100	222229849	750	0.0625	0.045455	0	0.055556	0.05	0	0.14375	RP11-400N13.3|lincRNA|1|222215047|222238105|23059
1	222202156	222229098	26943	0.0625	0.045455	0	0.055556	0.05	0	0.14375	RP11-400N13.3|lincRNA|1|222215047|222238105|23059
1	222200086	222202155	2070	0.075	0.045455	0	0.055556	0.05	0	0.14375
10	6965135	6972934	7800	0.0875	0.090909	0	0.055556	0.05	0.05	0.14375
7	157670880	157680918	10039	0.0875	0.015152	0	0.055556	0.05	0.05	0.1375	PTPRN2|protein_coding|7|157331750|158380480|1048731
6	100876960	100876991	32	0.0125	0	0	0	0.05	0	0.1375	SIM1|protein_coding|6|100832891|100912805|79915	RP1-121G13.2|antisense|6|100874994|100885360|10367
3	32125728	32128466	2739	0.0125	0.045455	0	0.055556	0	0.05	0.1375
20	45799614	45809885	10272	0.0625	0.045455	0	0.055556	0	0.05	0.1375	EYA2|protein_coding|20|45523263|45817492|294230
17	6856554	6857250	697	0.075	0.030303	0	0	0	0.05	0.1375	ALOX12P2|pseudogene|17|6757180|6857426|100247	AC027763.2|protein_coding|17|6779954|6915668|135715
14	59171317	59173489	2173	0.075	0.075758	0	0.055556	0.05	0.05	0.1375
14	59148329	59165502	17174	0.0625	0.075758	0	0.055556	0.05	0	0.1375
1	222155896	222160555	4660	0.075	0.045455	0	0.055556	0.05	0	0.1375	RP11-400N13.2|lincRNA|1|222139683|222158306|18624
9	32169853	32170678	826	0.0375	0.030303	0	0	0.05	0.05	0.13125
6	101714057	101736153	22097	0.0125	0	0	0	0	0	0.13125
6	101581933	101714056	132124	0.0125	0	0	0	0.05	0	0.13125
20	45789679	45799613	9935	0.05	0.045455	0	0.055556	0	0.05	0.13125	EYA2|protein_coding|20|45523263|45817492|294230	RP5-890O15.3|pseudogene|20|45789477|45790339|863	MIR3616|miRNA|20|45795609|45795700|92
18	77420704	77426775	6072	0.075	0.060606	0	0.055556	0.05	0	0.13125	RP11-567M16.3|lincRNA|18|77398928|77439745|40818
17	6857251	6859303	2053	0.075	0.030303	0	0	0	0.05	0.13125	ALOX12P2|pseudogene|17|6757180|6857426|100247	AC027763.2|protein_coding|17|6779954|6915668|135715	RP11-530N7.3|antisense|17|6857417|6882279|24863
14	78548186	78551088	2903	0	0.060606	0	0.055556	0.05	0	0.13125
14	59175278	59178013	2736	0.0625	0.045455	0	0.055556	0.05	0	0.13125
14	59175231	59175277	47	0.075	0.045455	0	0.055556	0.05	0	0.13125
14	59173490	59175230	1741	0.075	0.075758	0	0.055556	0.05	0.05	0.13125
1	160469224	160469992	769	0	0.015152	0	0	0.05	0.05	0.13125	SLAMF6|protein_coding|1|160454820|160493052|38233
9	96476454	96484342	7889	0.0375	0.045455	0	0.055556	0	0.05	0.125
9	32137495	32169852	32358	0.0375	0.030303	0	0	0.05	0.05	0.125
4	189328817	189334910	6094	0.05	0.045455	0	0	0	0.05	0.125	LINC01060|lincRNA|4|189321890|189602205|280316
4	131454592	131497746	43155	0.025	0.030303	0	0	0	0.05	0.125
3	32125337	32125727	391	0.0125	0.045455	0	0.055556	0	0.05	0.125
2	33801550	33808812	7263	0.0375	0	0	0.055556	0.05	0	0.125	FAM98A|protein_coding|2|33808725|33824449|15725
2	238134840	238179355	44516	0.0625	0	0	0.055556	0.05	0.05	0.125	AC112715.2|protein_coding|2|238165734|238166319|586
2	192982209	192984932	2724	0.025	0	0	0.055556	0.05	0	0.125	TMEFF2|protein_coding|2|192813769|193060435|246667
18	4528539	4589313	60775	0.0375	0.030303	0	0	0	0	0.125
14	78540970	78543704	2735	0.0125	0.060606	0	0.055556	0.05	0	0.125
1	222729106	222731552	2447	0.05	0.030303	0	0	0.05	0.05	0.125	TAF1A|protein_coding|1|222731244|222763275|32032
1	222155604	222155895	292	0.0625	0.045455	0	0.055556	0.05	0	0.125	RP11-400N13.2|lincRNA|1|222139683|222158306|18624
9	96484343	96485307	965	0.0375	0.045455	0	0.055556	0	0.05	0.11875
9	32170679	32185416	14738	0.0375	0.030303	0	0	0.05	0.05	0.11875
6	76926863	76928044	1182	0.0375	0.030303	0	0	0	0.05	0.11875
4	184572605	184572686	82	0.05	0.045455	0	0.055556	0	0	0.11875	RWDD4|protein_coding|4|184560788|184580378|19591
4	131508101	131529653	21553	0.025	0.030303	0	0	0	0.05	0.11875
4	131501118	131508100	6983	0.0375	0.030303	0	0	0	0.05	0.11875
4	131497747	131501117	3371	0.025	0.030303	0	0	0	0.05	0.11875
2	33843413	33899754	56342	0.0125	0	0	0.055556	0.05	0	0.11875	HNRNPA1P61|pseudogene|2|33861569|33862492|924
2	33838107	33843412	5306	0.025	0	0	0.055556	0.05	0	0.11875
2	33835042	33837413	2372	0.025	0	0	0.055556	0.05	0	0.11875
2	33808813	33835041	26229	0.0375	0	0	0.055556	0.05	0	0.11875	FAM98A|protein_coding|2|33808725|33824449|15725	ATP6V0E1P3|pseudogene|2|33827108|33827353|246
18	4602648	4603329	682	0.05	0.015152	0	0.055556	0	0.05	0.11875
18	4592197	4602647	10451	0.05	0.045455	0	0.055556	0	0.05	0.11875
14	94359367	94366938	7572	0.0625	0.030303	0	0.055556	0.05	0.05	0.11875
14	78543705	78548185	4481	0	0.060606	0	0.055556	0.05	0	0.11875
1	35111698	35117925	6228	0.0625	0.060606	0	0.055556	0.05	0.05	0.11875
1	222732662	222760779	28118	0.05	0.030303	0	0.055556	0.05	0.05	0.11875	TAF1A|protein_coding|1|222731244|222763275|32032
1	222731553	222732661	1109	0.0375	0.030303	0	0	0.05	0.05	0.11875	TAF1A|protein_coding|1|222731244|222763275|32032
1	222153462	222155603	2142	0.0625	0.045455	0	0.055556	0.05	0	0.11875	RP11-400N13.2|lincRNA|1|222139683|222158306|18624
6	76928045	76928515	471	0.025	0.030303	0	0	0	0.05	0.1125
4	184572687	184572934	248	0.05	0.045455	0	0.055556	0	0	0.1125	RWDD4|protein_coding|4|184560788|184580378|19591
4	184444399	184446147	1749	0.0375	0.045455	0	0	0	0.05	0.1125
4	184436882	184437612	731	0.025	0.030303	0	0	0	0	0.1125
4	184432896	184436881	3986	0.0125	0.030303	0	0	0	0	0.1125
4	184429233	184432895	3663	0.025	0.030303	0	0	0	0	0.1125	ING2|protein_coding|4|184426147|184432249|6103
4	131529654	131570370	40717	0.025	0.030303	0	0	0	0.05	0.1125
4	131452426	131454591	2166	0.0125	0.030303	0	0	0	0.05	0.1125
3	132004151	132005133	983	0.05	0.060606	0	0.055556	0.05	0.05	0.1125	CPNE4|protein_coding|3|131252399|132004254|751856
2	33837414	33838106	693	0.025	0	0	0.055556	0.05	0	0.1125
2	238130094	238134839	4746	0.0625	0	0	0.055556	0.05	0.05	0.1125
2	192984933	192985262	330	0.025	0	0	0.055556	0.05	0	0.1125	TMEFF2|protein_coding|2|192813769|193060435|246667
2	180221917	180222936	1020	0.0375	0.030303	0	0.055556	0.05	0	0.1125
19	7418352	7435209	16858	0.0625	0.030303	0	0	0	0.05	0.1125	CTB-133G6.1|protein_coding|19|7413848|7448271|34424
19	7402774	7418351	15578	0.0625	0.015152	0	0	0	0.05	0.1125	CTB-133G6.1|protein_coding|19|7413848|7448271|34424
17	14462921	14480006	17086	0.0125	0	0	0.055556	0.05	0	0.1125
14	94357162	94358203	1042	0.0625	0.030303	0	0.055556	0.05	0	0.1125
12	7699227	7724438	25212	0.05	0.045455	0	0.055556	0	0.05	0.1125	GAPDHP31|pseudogene|12|7718965|7719978|1014
12	7696594	7699226	2633	0.025	0	0	0.055556	0	0.05	0.1125
1	222760780	222776169	15390	0.05	0.030303	0	0.055556	0.05	0.05	0.1125	TAF1A|protein_coding|1|222731244|222763275|32032	RP11-378J18.3|antisense|1|222763167|222766374|3208
1	167876361	167876404	44	0.0375	0.045455	0	0.055556	0	0.05	0.1125	ADCY10|protein_coding|1|167778625|167883453|104829
6	95420347	95420347	1	0.05	0.015152	0	0.055556	0	0	0.10625
6	148770912	148773078	2167	0.025	0	0	0	0	0	0.10625	SASH1|protein_coding|6|148593440|148873186|279747
4	184572935	184573030	96	0.05	0.045455	0	0.055556	0	0	0.10625	RWDD4|protein_coding|4|184560788|184580378|19591
4	184437613	184441647	4035	0.025	0.030303	0	0	0	0	0.10625	RP11-367N14.3|lincRNA|4|184438047|184438680|634
4	131570371	131621323	50953	0.025	0.030303	0	0	0	0.05	0.10625
4	129488166	129495137	6972	0.0375	0	0	0.055556	0.05	0.05	0.10625	RP11-184M15.1|lincRNA|4|129489127|129491686|2560
4	129486710	129488165	1456	0.0375	0.015152	0	0.055556	0.05	0.05	0.10625
4	110655725	110658342	2618	0.05	0.015152	0	0	0.05	0.05	0.10625
4	110626328	110655724	29397	0.0375	0.015152	0	0	0.05	0.05	0.10625	PLA2G12A|protein_coding|4|110631145|110651233|20089
2	33737004	33745178	8175	0.05	0	0	0.055556	0.05	0	0.10625	RASGRP3|protein_coding|2|33661391|33789817|128427
20	17407292	17425501	18210	0.05	0	0	0.055556	0.05	0.05	0.10625	PCSK2|protein_coding|20|17206752|17465223|258472
19	7438256	7439932	1677	0.05	0.030303	0	0	0	0.05	0.10625	CTB-133G6.1|protein_coding|19|7413848|7448271|34424
17	14450733	14462920	12188	0.0125	0	0	0.055556	0.05	0	0.10625
12	114854997	114868772	13776	0.0125	0.015152	0	0.055556	0.05	0	0.10625
9	32253700	32257573	3874	0.05	0.030303	0	0	0	0	0.1
8	5584130	5585106	977	0.05	0.045455	0	0	0.05	0	0.1
6	160774001	160839079	65079	0.05	0.015152	0	0	0	0	0.1	SLC22A3|protein_coding|6|160769300|160876014|106715	AL591069.1|pseudogene|6|160824666|160825898|1233
6	148773079	148773594	516	0.025	0	0	0	0	0	0.1	SASH1|protein_coding|6|148593440|148873186|279747
6	148737278	148770911	33634	0.025	0	0	0	0	0	0.1	SASH1|protein_coding|6|148593440|148873186|279747
6	148719760	148737277	17518	0.025	0.015152	0	0	0	0	0.1	SASH1|protein_coding|6|148593440|148873186|279747
4	184441648	184442909	1262	0.025	0.030303	0	0	0	0	0.1
2	152498626	152499354	729	0.025	0.045455	0	0	0	0.05	0.1	NEB|protein_coding|2|152341850|152591001|249152
19	7439933	7442191	2259	0.05	0.030303	0	0	0	0.05	0.1	CTB-133G6.1|protein_coding|19|7413848|7448271|34424
12	7455447	7460977	5531	0.0375	0	0	0	0.05	0	0.1	ACSM4|protein_coding|12|7456880|7481320|24441
12	7451600	7455446	3847	0.025	0	0	0	0.05	0	0.1
10	130578274	130582765	4492	0	0	0	0	0	0	0.1
4	184427875	184429232	1358	0.025	0.030303	0	0	0	0	0.09375	ING2|protein_coding|4|184426147|184432249|6103
4	130096949	130129441	32493	0.0375	0	0	0	0	0	0.09375	RP11-378N18.1|pseudogene|4|130098541|130100249|1709
18	4589314	4592196	2883	0.0375	0.030303	0	0	0	0	0.09375
12	132428250	132548341	120092	0.0375	0	0	0	0	0	0.09375	PUS1|protein_coding|12|132413745|132428406|14662	EP400|protein_coding|12|132434508|132565005|130498	AC137590.1|miRNA|12|132486235|132486320|86	SNORA49|snoRNA|12|132515769|132515904|136
18	4516034	4516555	522	0.0125	0	0	0	0	0	0.0875
3	27533496	27536356	2861	0.0125	0	0	0	0	0	0.08125
18	74027214	74028820	1607	0.025	0.030303	0	0	0	0	0.08125
18	4516556	4528538	11983	0.0125	0	0	0	0	0	0.08125
3	27536357	27538650	2294	0.0125	0	0	0	0	0	0.075
3	171623671	171628516	4846	0.0125	0.015152	0	0	0	0	0.075	TMEM212|protein_coding|3|171561139|171656505|95367
2	170627655	170630774	3120	0	0	0	0	0	0	0.075	KLHL23|protein_coding|2|170550998|170633499|82502
10	85725498	85728386	2889	0	0	0	0	0	0	0.075
6	148773595	148774017	423	0.0125	0	0	0	0	0	0.06875	SASH1|protein_coding|6|148593440|148873186|279747
18	73999630	74024759	25130	0.0125	0.015152	0	0	0	0	0.06875
10	85728387	85728794	408	0	0	0	0	0	0	0.06875
4	166498822	166511059	12238	0.0125	0	0	0	0	0	0.0625
3	65357288	65373839	16552	0	0	0	0	0	0	0.0625	MAGI1|protein_coding|3|65339200|66024509|685310
3	65345147	65351684	6538	0	0	0	0	0	0	0.0625	MAGI1|protein_coding|3|65339200|66024509|685310	RP11-88H12.2|sense_intronic|3|65344943|65345392|450
14	91797825	91837432	39608	0.0125	0	0	0	0	0	0.0625	CCDC88C|protein_coding|14|91737667|91884188|146522	AL133153.1|miRNA|14|91800057|91800167|111
11	36444195	36459130	14936	0	0	0	0	0	0	0.0625	PRR5L|protein_coding|11|36317838|36486754|168917	RP11-219O3.2|antisense|11|36446997|36447672|676
6	91570650	91583970	13321	0	0	0	0	0	0	0.05625
6	160682799	160701863	19065	0	0	0	0	0	0	0.05625	SLC22A2|protein_coding|6|160592093|160698670|106578	RP1-276N6.2|lincRNA|6|160693649|160697162|3514
3	65351685	65357287	5603	0	0	0	0	0	0	0.05625	MAGI1|protein_coding|3|65339200|66024509|685310
14	91839838	91842694	2857	0	0	0	0	0	0	0.05625	CCDC88C|protein_coding|14|91737667|91884188|146522
12	27693909	27698747	4839	0	0	0	0	0	0	0.05625	PPFIBP1|protein_coding|12|27676364|27848497|172134
8	17992671	18029698	37028	0	0	0	0	0	0	0.05	NAT1|protein_coding|8|18027986|18081198|53213
6	91583971	91595739	11769	0	0	0	0	0	0	0.05
5	82236122	82247469	11348	0	0	0	0	0	0	0.05	CTD-2227C6.3|lincRNA|5|82236277|82236802|526
5	167851477	167871661	20185	0	0	0	0	0	0	0.05	WWC1|protein_coding|5|167718656|167899308|180653
5	151111053	151113804	2752	0	0	0	0	0	0	0.05
4	130044789	130077292	32504	0	0	0	0	0	0	0.05	RP11-392L5.2|pseudogene|4|130054261|130055253|993	ZSWIM5P3|pseudogene|4|130057081|130060895|3815
2	170620703	170627654	6952	0	0	0	0	0	0	0.05	KLHL23|protein_coding|2|170550998|170633499|82502	PTCHD3P2|pseudogene|2|170623695|170625309|1615
17	7076955	7092303	15349	0	0	0	0	0	0	0.05	ASGR1|protein_coding|17|7076750|7082883|6134
15	97602903	97627074	24172	0	0	0	0	0	0	0.05
12	27698748	27699789	1042	0	0	0	0	0	0	0.05	PPFIBP1|protein_coding|12|27676364|27848497|172134
12	27677303	27693908	16606	0	0	0	0	0	0	0.05	PPFIBP1|protein_coding|12|27676364|27848497|172134
11	36459131	36469317	10187	0	0	0	0	0	0	0.05	PRR5L|protein_coding|11|36317838|36486754|168917

## Sheet: S4
Table S4. Higheast Denisovan segments in 80 Yao samples. We integrated the Archaic fragments results of 7 populations: Yao, Miao, She, Han, Dai, Tibetan and Sherpa. Each fragment was calculated the carrying rate for each population. Below Denisovan segments were highest carrying rate and 5% higher than everyone else in Yao ethnic.
CHR	START	END	Length	Han	Tibetan	Sherpa	Dai	Miao	She	Yao	Gene
5	85475403	85508569	33167	0.375	0.227273	0.2	0.277778	0.3	0.3	0.43125
12	115156693	115158802	2110	0.225	0.121212	0.1	0.277778	0.2	0.2	0.375	RP4-601P9.2|lincRNA|12|115151616|115205762|54147
12	115151255	115156692	5438	0.225	0.136364	0.1	0.277778	0.2	0.2	0.375	RP4-601P9.2|lincRNA|12|115151616|115205762|54147
12	115147211	115151254	4044	0.2125	0.136364	0.1	0.277778	0.15	0.2	0.375
12	115158803	115166525	7723	0.225	0.121212	0.1	0.277778	0.2	0.2	0.3375	RP4-601P9.2|lincRNA|12|115151616|115205762|54147
12	115166526	115166989	464	0.225	0.121212	0.1	0.277778	0.2	0.2	0.33125	RP4-601P9.2|lincRNA|12|115151616|115205762|54147
17	19234205	19270447	36243	0.15	0.030303	0	0.055556	0	0.1	0.23125	EPN2|protein_coding|17|19118928|19240028|121101	RP11-135L13.4|antisense|17|19237621|19239440|1820	B9D1|protein_coding|17|19240867|19281495|40629	MIR1180|miRNA|17|19247819|19247887|69
7	31117743	31118219	477	0.05	0.045455	0	0.055556	0.05	0.1	0.16875	ADCYAP1R1|protein_coding|7|31092076|31151089|59014
7	31116637	31117742	1106	0.05	0.045455	0	0.111111	0.05	0.1	0.16875	ADCYAP1R1|protein_coding|7|31092076|31151089|59014
4	2324517	2334292	9776	0.075	0	0	0	0	0.1	0.1625	ZFYVE28|protein_coding|4|2271309|2420390|149082	RP11-478C1.8|pseudogene|4|2326194|2326809|616
4	2307632	2322550	14919	0.0625	0	0	0.055556	0	0.1	0.15625	ZFYVE28|protein_coding|4|2271309|2420390|149082	RP11-478C1.7|antisense|4|2297311|2320816|23506	RN7SL589P|misc_RNA|4|2317926|2318233|308
4	113457519	113566451	108933	0.075	0.030303	0	0.055556	0.05	0.05	0.13125	RP11-402J6.1|antisense|4|113436541|113468037|31497	C4orf21|protein_coding|4|113460492|113558151|97660	RP11-402J6.3|pseudogene|4|113486144|113486554|411	LARP7|protein_coding|4|113558120|113578748|20629
4	113442685	113457518	14834	0.075	0.045455	0	0.055556	0.05	0.05	0.13125	RP11-402J6.1|antisense|4|113436541|113468037|31497	RP11-402J6.2|pseudogene|4|113451527|113451828|302
5	85880052	85928666	48615	0	0.030303	0	0.055556	0	0	0.125	COX7C|protein_coding|5|85913721|85916779|3059	MIR3607|snoRNA|5|85916323|85916385|63
4	2339290	2348405	9116	0.0375	0	0	0	0	0	0.11875	ZFYVE28|protein_coding|4|2271309|2420390|149082
5	90482855	90483083	229	0.025	0	0	0	0.05	0.05	0.1125
5	90480918	90482854	1937	0.025	0	0	0.055556	0.05	0.05	0.1125
5	90472211	90480917	8707	0.025	0.015152	0	0.055556	0.05	0.05	0.1125
4	2352416	2353834	1419	0.05	0	0	0	0	0	0.1125	ZFYVE28|protein_coding|4|2271309|2420390|149082
4	2348406	2352415	4010	0.0375	0	0	0	0	0	0.1125	ZFYVE28|protein_coding|4|2271309|2420390|149082
18	46361421	46361441	21	0.05	0.060606	0	0.055556	0.05	0.05	0.1125	CTIF|protein_coding|18|46065417|46389588|324172
5	90486551	90506382	19832	0.025	0	0	0	0.05	0.05	0.10625
4	2353835	2355506	1672	0.05	0	0	0	0	0	0.10625	ZFYVE28|protein_coding|4|2271309|2420390|149082
16	56597152	56617724	20573	0	0	0	0	0	0	0.05	MT4|protein_coding|16|56598961|56602869|3909
12	114480786	114607342	126557	0	0	0	0	0	0	0.05	RP11-100F15.1|lincRNA|12|114514938|114517707|2770	RP11-100F15.2|lincRNA|12|114518186|114551294|33109	HAUS8P1|pseudogene|12|114535487|114536028|542	GLULP5|pseudogene|12|114542347|114543736|1390

## Sheet: S5
Table S5. Unique Altai Neanderthal segments in 80 Yao samples. We integrated the Archaic fragments results of 7 populations: Yao, Miao, She, Han, Dai, Tibetan and Sherpa. Each fragment was calculated the carrying rate for each population. Below Altai Neanderthal segments were Yao unique and were not observed in anyone else.
CHR	START	END	Length	Han	Tibetan	Sherpa	Dai	Miao	She	Yao	Gene
10	130578274	130582765	4492	0	0	0	0	0	0	0.1
2	170627655	170630774	3120	0	0	0	0	0	0	0.075	KLHL23|protein_coding|2|170550998|170633499|82502
10	85725498	85728386	2889	0	0	0	0	0	0	0.075
10	85728387	85728794	408	0	0	0	0	0	0	0.06875
3	65345147	65351684	6538	0	0	0	0	0	0	0.0625	MAGI1|protein_coding|3|65339200|66024509|685310	RP11-88H12.2|sense_intronic|3|65344943|65345392|450
3	65357288	65373839	16552	0	0	0	0	0	0	0.0625	MAGI1|protein_coding|3|65339200|66024509|685310
11	36444195	36459130	14936	0	0	0	0	0	0	0.0625	PRR5L|protein_coding|11|36317838|36486754|168917	RP11-219O3.2|antisense|11|36446997|36447672|676
3	65351685	65357287	5603	0	0	0	0	0	0	0.05625	MAGI1|protein_coding|3|65339200|66024509|685310
6	91570650	91583970	13321	0	0	0	0	0	0	0.05625
6	160682799	160701863	19065	0	0	0	0	0	0	0.05625	SLC22A2|protein_coding|6|160592093|160698670|106578	RP1-276N6.2|lincRNA|6|160693649|160697162|3514
12	27693909	27698747	4839	0	0	0	0	0	0	0.05625	PPFIBP1|protein_coding|12|27676364|27848497|172134
14	91839838	91842694	2857	0	0	0	0	0	0	0.05625	CCDC88C|protein_coding|14|91737667|91884188|146522
2	170620703	170627654	6952	0	0	0	0	0	0	0.05	KLHL23|protein_coding|2|170550998|170633499|82502	PTCHD3P2|pseudogene|2|170623695|170625309|1615
4	130044789	130077292	32504	0	0	0	0	0	0	0.05	RP11-392L5.2|pseudogene|4|130054261|130055253|993	ZSWIM5P3|pseudogene|4|130057081|130060895|3815
5	82236122	82247469	11348	0	0	0	0	0	0	0.05	CTD-2227C6.3|lincRNA|5|82236277|82236802|526
5	151111053	151113804	2752	0	0	0	0	0	0	0.05
5	167851477	167871661	20185	0	0	0	0	0	0	0.05	WWC1|protein_coding|5|167718656|167899308|180653
6	91583971	91595739	11769	0	0	0	0	0	0	0.05
8	17992671	18029698	37028	0	0	0	0	0	0	0.05	NAT1|protein_coding|8|18027986|18081198|53213
11	36459131	36469317	10187	0	0	0	0	0	0	0.05	PRR5L|protein_coding|11|36317838|36486754|168917
12	27677303	27693908	16606	0	0	0	0	0	0	0.05	PPFIBP1|protein_coding|12|27676364|27848497|172134
12	27698748	27699789	1042	0	0	0	0	0	0	0.05	PPFIBP1|protein_coding|12|27676364|27848497|172134
15	97602903	97627074	24172	0	0	0	0	0	0	0.05
17	7076955	7092303	15349	0	0	0	0	0	0	0.05	ASGR1|protein_coding|17|7076750|7082883|6134
1	203351947	203359430	7484	0	0	0	0	0	0	0.04375
1	242927846	242988150	60305	0	0	0	0	0	0	0.04375	RSL24D1P4|pseudogene|1|242935922|242936405|484
2	164618192	164619590	1399	0	0	0	0	0	0	0.04375	AC092684.1|lincRNA|2|164606083|165208733|602651
2	171123014	171131981	8968	0	0	0	0	0	0	0.04375	MYO3B|protein_coding|2|171034655|171511681|477027
3	193912593	193920253	7661	0	0	0	0	0	0	0.04375
4	29344075	29347529	3455	0	0	0	0	0	0	0.04375
5	287976	403069	115094	0	0	0	0	0	0	0.04375	PDCD6|protein_coding|5|271736|353971|82236	CTD-2083E4.5|pseudogene|5|288948|290436|1489	AHRR|protein_coding|5|304291|438406|134116
5	2384792	2388363	3572	0	0	0	0	0	0	0.04375
5	2890246	2893832	3587	0	0	0	0	0	0	0.04375
5	34697725	34698693	969	0	0	0	0	0	0	0.04375	RAI14|protein_coding|5|34656342|34832732|176391
5	151113805	151117199	3395	0	0	0	0	0	0	0.04375
6	77261279	77263847	2569	0	0	0	0	0	0	0.04375	RP11-35J1.1|lincRNA|6|77232168|77303340|71173
6	91595740	91620741	25002	0	0	0	0	0	0	0.04375
7	67718986	67720766	1781	0	0	0	0	0	0	0.04375	RP5-945F2.3|lincRNA|7|67615270|67753220|137951
8	18029699	18030895	1197	0	0	0	0	0	0	0.04375	NAT1|protein_coding|8|18027986|18081198|53213
10	21244050	21247792	3743	0	0	0	0	0	0	0.04375	NEBL|protein_coding|10|21068902|21463116|394215
10	23356066	23366749	10684	0	0	0	0	0	0	0.04375	AL139815.1|miRNA|10|23363312|23363407|96
11	36469318	36471689	2372	0	0	0	0	0	0	0.04375	PRR5L|protein_coding|11|36317838|36486754|168917
12	4093459	4098508	5050	0	0	0	0	0	0	0.04375
13	19602608	19641631	39024	0	0	0	0	0	0	0.04375	PHF2P2|pseudogene|13|19520895|19636858|115964	GTF2IP3|pseudogene|13|19600138|19606766|6629	RP11-301J16.7|antisense|13|19601977|19602841|865
15	88919447	88927211	7765	0	0	0	0	0	0	0.04375
17	12660913	12660961	49	0	0	0	0	0	0	0.04375	MYOCD|protein_coding|17|12569207|12672266|103060	AC005358.1|protein_coding|17|12626199|12661542|35344
17	75094917	75101962	7046	0	0	0	0	0	0	0.04375	SEC14L1|protein_coding|17|75082798|75213179|130382	AC015815.1|pseudogene|17|75099519|75099654|136
19	648014	660656	12643	0	0	0	0	0	0	0.04375	RNF126|protein_coding|19|647526|663277|15752
1	3457880	3460679	2800	0	0	0	0	0	0	0.0375	MEGF6|protein_coding|1|3406484|3528059|121576
1	18576383	18576995	613	0	0	0	0	0	0	0.0375	IGSF21|protein_coding|1|18434240|18704977|270738
1	164783839	164800269	16431	0	0	0	0	0	0	0.0375	PBX1|protein_coding|1|164524821|164868533|343713	RP11-506O24.2|sense_intronic|1|164797673|164799189|1517
1	206709536	206733713	24178	0	0	0	0	0	0	0.0375	RASSF5|protein_coding|1|206680879|206762616|81738
2	164613845	164618191	4347	0	0	0	0	0	0	0.0375	AC092684.1|lincRNA|2|164606083|165208733|602651
2	164619591	164621953	2363	0	0	0	0	0	0	0.0375	AC092684.1|lincRNA|2|164606083|165208733|602651
2	223109151	223109514	364	0	0	0	0	0	0	0.0375	PAX3|protein_coding|2|223064607|223163715|99109
3	1962219	2000226	38008	0	0	0	0	0	0	0.0375
3	171102334	171106448	4115	0	0	0	0	0	0	0.0375	TNIK|protein_coding|3|170779128|171178197|399070
3	189649117	189653318	4202	0	0	0	0	0	0	0.0375
5	89656668	89657182	515	0	0	0	0	0	0	0.0375
5	167871662	167875336	3675	0	0	0	0	0	0	0.0375	WWC1|protein_coding|5|167718656|167899308|180653
6	11228984	11235682	6699	0	0	0	0	0	0	0.0375	RP3-510L9.1|antisense|6|11173685|11259332|85648	NEDD9|protein_coding|6|11183531|11382581|199051
6	149147275	149177556	30282	0	0	0	0	0	0	0.0375	UST|protein_coding|6|149068464|149398126|329663
6	160701864	160736563	34700	0	0	0	0	0	0	0.0375
7	67699405	67718985	19581	0	0	0	0	0	0	0.0375	RP5-945F2.3|lincRNA|7|67615270|67753220|137951	RP11-521C10.1|pseudogene|7|67706624|67707254|631
7	67720767	67751514	30748	0	0	0	0	0	0	0.0375	RP5-945F2.3|lincRNA|7|67615270|67753220|137951	MTND4P3|pseudogene|7|67731306|67731846|541
8	18030896	18033570	2675	0	0	0	0	0	0	0.0375	NAT1|protein_coding|8|18027986|18081198|53213
8	21156370	21174603	18234	0	0	0	0	0	0	0.0375	RP11-24P4.1|lincRNA|8|21155717|21166960|11244
8	21180375	21186717	6343	0	0	0	0	0	0	0.0375
9	32187404	32253699	66296	0	0	0	0	0	0	0.0375
10	6882198	6883213	1016	0	0	0	0	0	0	0.0375	LINC00707|lincRNA|10|6821560|6884868|63309
10	89318335	89340690	22356	0	0	0	0	0	0	0.0375	Y_RNA|misc_RNA|10|89322845|89322943|99
12	27604751	27648125	43375	0	0	0	0	0	0	0.0375	SMCO2|protein_coding|12|27619743|27655118|35376
12	27655935	27677302	21368	0	0	0	0	0	0	0.0375	PPFIBP1|protein_coding|12|27676364|27848497|172134
12	27742993	27770091	27099	0	0	0	0	0	0	0.0375	PPFIBP1|protein_coding|12|27676364|27848497|172134	RP11-709A23.2|pseudogene|12|27745394|27746972|1579	RP11-1060J15.3|pseudogene|12|27761666|27761979|314
13	112736846	112751603	14758	0	0	0	0	0	0	0.0375	RP11-450H6.3|lincRNA|13|112737863|112739785|1923
15	47161473	47299331	137859	0	0	0	0	0	0	0.0375	AC087433.1|miRNA|15|47249731|47249815|85
15	89698804	89721927	23124	0	0	0	0	0	0	0.0375	ABHD2|protein_coding|15|89630690|89745591|114902
15	97588121	97602902	14782	0	0	0	0	0	0	0.0375
17	12660962	12661130	169	0	0	0	0	0	0	0.0375	MYOCD|protein_coding|17|12569207|12672266|103060	AC005358.1|protein_coding|17|12626199|12661542|35344
20	816278	820632	4355	0	0	0	0	0	0	0.0375	FAM110A|protein_coding|20|814358|838106|23749	RPS10L|pseudogene|20|820090|820620|531
1	2417931	2418625	695	0	0	0	0	0	0	0.03125	PLCH2|protein_coding|1|2357419|2436969|79551
1	14723422	14724839	1418	0	0	0	0	0	0	0.03125
1	18576996	18579935	2940	0	0	0	0	0	0	0.03125	IGSF21|protein_coding|1|18434240|18704977|270738
1	31028001	31040434	12434	0	0	0	0	0	0	0.03125
1	37338108	37373761	35654	0	0	0	0	0	0	0.03125	GRIK3|protein_coding|1|37261128|37499730|238603
1	165393390	165394643	1254	0	0	0	0	0	0	0.03125	RXRG|protein_coding|1|165370159|165414433|44275
1	203359431	203369089	9659	0	0	0	0	0	0	0.03125
1	216942399	216942488	90	0	0	0	0	0	0	0.03125	ESRRG|protein_coding|1|216676588|217311097|634510
1	234577554	234598218	20665	0	0	0	0	0	0	0.03125	TARBP1|protein_coding|1|234527059|234614849|87791
1	242914891	242927845	12955	0	0	0	0	0	0	0.03125
2	75602977	75606869	3893	0	0	0	0	0	0	0.03125
2	85894424	85901055	6632	0	0	0	0	0	0	0.03125	SFTPB|protein_coding|2|85884437|85895864|11428
2	164611119	164613844	2726	0	0	0	0	0	0	0.03125	AC092684.1|lincRNA|2|164606083|165208733|602651
2	164621954	164653199	31246	0	0	0	0	0	0	0.03125	AC092684.1|lincRNA|2|164606083|165208733|602651
2	170630775	170635844	5070	0	0	0	0	0	0	0.03125	KLHL23|protein_coding|2|170550998|170633499|82502
2	177889569	177892833	3265	0	0	0	0	0	0	0.03125	AC079305.11|lincRNA|2|177855236|178029244|174009
3	1959734	1962218	2485	0	0	0	0	0	0	0.03125
3	2000227	2000736	510	0	0	0	0	0	0	0.03125
3	23804187	23804744	558	0	0	0	0	0	0	0.03125
3	45308883	45314873	5991	0	0	0	0	0	0	0.03125
3	159719827	159751185	31359	0	0	0	0	0	0	0.03125	IL12A-AS1|antisense|3|159631189|159943086|311898	LINC01100|protein_coding|3|159733811|159749210|15400
4	167870892	167975360	104469	0	0	0	0	0	0	0.03125	SPOCK3|protein_coding|4|167654535|168155947|501413
5	21769270	21770287	1018	0	0	0	0	0	0	0.03125	RP11-804N13.1|antisense|5|21616371|21779631|163261	CDH12|protein_coding|5|21750782|22853731|1102950
5	44989524	45062343	72820	0	0	0	0	0	0	0.03125	RP11-357F12.1|lincRNA|5|45035301|45098749|63449
5	45106365	45155055	48691	0	0	0	0	0	0	0.03125
5	45197720	45285591	87872	0	0	0	0	0	0	0.03125	HCN1|protein_coding|5|45259349|45696253|436905
5	45290443	45393260	102818	0	0	0	0	0	0	0.03125	HCN1|protein_coding|5|45259349|45696253|436905
5	45398187	45857645	459459	0	0	0	0	0	0	0.03125	HCN1|protein_coding|5|45259349|45696253|436905	RP11-484L7.1|pseudogene|5|45558021|45560088|2068	RP11-484L7.2|pseudogene|5|45574692|45576714|2023
5	114894734	114912359	17626	0	0	0	0	0	0	0.03125
5	146048654	146056767	8114	0	0	0	0	0	0	0.03125	PPP2R2B|protein_coding|5|145967936|146464347|496412
5	167846311	167851476	5166	0	0	0	0	0	0	0.03125	WWC1|protein_coding|5|167718656|167899308|180653
6	91534398	91570649	36252	0	0	0	0	0	0	0.03125
6	91883293	91885465	2173	0	0	0	0	0	0	0.03125
6	149128745	149147274	18530	0	0	0	0	0	0	0.03125	UST|protein_coding|6|149068464|149398126|329663
7	2547186	2557376	10191	0	0	0	0	0	0	0.03125	LFNG|protein_coding|7|2552163|2568811|16649
7	12817727	12820422	2696	0	0	0	0	0	0	0.03125
7	20023446	20024197	752	0	0	0	0	0	0	0.03125	AC005062.2|sense_overlapping|7|19958604|20180076|221473
7	20041770	20077441	35672	0	0	0	0	0	0	0.03125	AC005062.2|sense_overlapping|7|19958604|20180076|221473	RPL21P75|pseudogene|7|20042346|20042909|564
7	21397290	21398791	1502	0	0	0	0	0	0	0.03125
7	36334859	36341658	6800	0	0	0	0	0	0	0.03125	EEPD1|protein_coding|7|36192758|36341152|148395
7	67633745	67699404	65660	0	0	0	0	0	0	0.03125	RP5-945F2.3|lincRNA|7|67615270|67753220|137951
7	67751515	67757273	5759	0	0	0	0	0	0	0.03125	RP5-945F2.3|lincRNA|7|67615270|67753220|137951
7	103743332	103816499	73168	0	0	0	0	0	0	0.03125	ORC5|protein_coding|7|103766788|103848495|81708
8	3616182	3616559	378	0	0	0	0	0	0	0.03125	CSMD1|protein_coding|8|2792875|4852494|2059620
8	21174604	21180374	5771	0	0	0	0	0	0	0.03125
9	18259692	18263296	3605	0	0	0	0	0	0	0.03125
9	116415641	116422093	6453	0	0	0	0	0	0	0.03125	RP11-18B16.2|lincRNA|9|116413236|116445135|31900
10	6794052	6806599	12548	0	0	0	0	0	0	0.03125
10	6883214	6891987	8774	0	0	0	0	0	0	0.03125	LINC00707|lincRNA|10|6821560|6884868|63309
10	23366750	23376394	9645	0	0	0	0	0	0	0.03125
10	111193408	111207335	13928	0	0	0	0	0	0	0.03125
11	27187361	27189790	2430	0	0	0	0	0	0	0.03125	RP11-1L12.3|antisense|11|27068733|27241660|172928
12	25992544	25993487	944	0	0	0	0	0	0	0.03125
12	27648126	27655934	7809	0	0	0	0	0	0	0.03125	SMCO2|protein_coding|12|27619743|27655118|35376	RP13-200J3.2|pseudogene|12|27649870|27651522|1653
12	94540610	94553602	12993	0	0	0	0	0	0	0.03125	PLXNC1|protein_coding|12|94542499|94701451|158953
12	95785100	95789527	4428	0	0	0	0	0	0	0.03125	RP11-167N24.4|lincRNA|12|95782375|95799280|16906
12	107726309	107730702	4394	0	0	0	0	0	0	0.03125	BTBD11|protein_coding|12|107712190|108053419|341230
12	107757882	107769349	11468	0	0	0	0	0	0	0.03125	BTBD11|protein_coding|12|107712190|108053419|341230	SNORD74|snoRNA|12|107768524|107768604|81
13	32672062	32708478	36417	0	0	0	0	0	0	0.03125	FRY|protein_coding|13|32605437|32870794|265358
14	22193272	22260170	66899	0	0	0	0	0	0	0.03125	TRAV4|TR_V_gene|14|22204434|22205264|831	TRAV5|TR_V_gene|14|22217462|22217989|528	RPL4P1|pseudogene|14|22218553|22219830|1278	TRAV6|TR_V_gene|14|22236729|22237320|592	AE000659.1|miRNA|14|22248785|22248866|82	TRAV7|TR_V_gene|14|22251210|22251720|511
14	34566466	34570876	4411	0	0	0	0	0	0	0.03125	EGLN3|protein_coding|14|34393437|34931980|538544
14	51279379	51282788	3410	0	0	0	0	0	0	0.03125	NIN|protein_coding|14|51186481|51297839|111359
14	65411559	65413543	1985	0	0	0	0	0	0	0.03125	FNTB|protein_coding|14|65381203|65529368|148166	CHURC1-FNTB|protein_coding|14|65381203|65528521|147319	RAB15|protein_coding|14|65412532|65439494|26963
14	89488679	89496294	7616	0	0	0	0	0	0	0.03125
14	99408003	99409291	1289	0	0	0	0	0	0	0.03125
15	47156560	47161472	4913	0	0	0	0	0	0	0.03125
15	47377008	47486798	109791	0	0	0	0	0	0	0.03125	FKSG62|protein_coding|15|47425693|47426320|628	SEMA6D|protein_coding|15|47476298|48066420|590123
16	53383296	53393122	9827	0	0	0	0	0	0	0.03125
16	83807713	83810691	2979	0	0	0	0	0	0	0.03125	CDH13|protein_coding|16|82660408|83830204|1169797
17	3075560	3110614	35055	0	0	0	0	0	0	0.03125	CTD-2309O5.3|lincRNA|17|3038263|3080325|42063	OR1A2|protein_coding|17|3100813|3101742|930
18	2843631	2843928	298	0	0	0	0	0	0	0.03125
18	45640140	45654703	14564	0	0	0	0	0	0	0.03125	ZBTB7C|protein_coding|18|45553044|45937123|384080
19	7271022	7271652	631	0	0	0	0	0	0	0.03125	INSR|protein_coding|19|7112266|7294045|181780
20	803068	816277	13210	0	0	0	0	0	0	0.03125	FAM110A|protein_coding|20|814358|838106|23749
20	60568554	60583031	14478	0	0	0	0	0	0	0.03125	TAF4|protein_coding|20|60528525|60640866|112342
21	33318854	33322320	3467	0	0	0	0	0	0	0.03125	HUNK|protein_coding|21|33245628|33416946|171319
1	13932181	13937572	5392	0	0	0	0	0	0	0.025	PDPN|protein_coding|1|13909960|13944452|34493
1	18183762	18184945	1184	0	0	0	0	0	0	0.025
1	19974731	19974794	64	0	0	0	0	0	0	0.025	MINOS1-NBL1|protein_coding|1|19923473|19984549|61077	NBL1|protein_coding|1|19967048|19984945|17898
1	44585617	44588121	2505	0	0	0	0	0	0	0.025	KLF17|protein_coding|1|44584522|44600812|16291	RP11-570P14.1|pseudogene|1|44587825|44588184|360
1	47655682	47656801	1120	0	0	0	0	0	0	0.025	PDZK1IP1|protein_coding|1|47649265|47656716|7452
1	57453106	57524327	71222	0	0	0	0	0	0	0.025	RP5-1103B4.3|antisense|1|57429559|57462430|32872	DAB1|protein_coding|1|57460451|59012406|1551956
1	57592605	57619363	26759	0	0	0	0	0	0	0.025	DAB1|protein_coding|1|57460451|59012406|1551956
1	57957700	57958601	902	0	0	0	0	0	0	0.025	DAB1|protein_coding|1|57460451|59012406|1551956
1	162878652	162889326	10675	0	0	0	0	0	0	0.025
1	165409096	165410000	905	0	0	0	0	0	0	0.025	RXRG|protein_coding|1|165370159|165414433|44275
1	172665872	172674541	8670	0	0	0	0	0	0	0.025
1	203369090	203392651	23562	0	0	0	0	0	0	0.025	RP11-435P24.3|pseudogene|1|203369394|203369709|316
1	203397253	203464999	67747	0	0	0	0	0	0	0.025	PRELP|protein_coding|1|203444956|203460480|15525	OPTC|protein_coding|1|203463271|203477992|14722
1	216942489	216944862	2374	0	0	0	0	0	0	0.025	ESRRG|protein_coding|1|216676588|217311097|634510
1	234561793	234577553	15761	0	0	0	0	0	0	0.025	TARBP1|protein_coding|1|234527059|234614849|87791
1	234598219	234599291	1073	0	0	0	0	0	0	0.025	TARBP1|protein_coding|1|234527059|234614849|87791
1	244618835	244642994	24160	0	0	0	0	0	0	0.025	C1orf101|protein_coding|1|244617679|244804479|186801
2	85820302	85826721	6420	0	0	0	0	0	0	0.025	VAMP5|protein_coding|2|85811531|85820535|9005	RNF181|protein_coding|2|85822848|85824736|1889	TMEM150A|protein_coding|2|85825671|85830319|4649
2	85901056	85914810	13755	0	0	0	0	0	0	0.025	GNLY|protein_coding|2|85912298|85925977|13680	AC012454.4|pseudogene|2|85913176|85914170|995
2	155313024	155333562	20539	0	0	0	0	0	0	0.025	AC009227.2|antisense|2|155292365|155313950|21586	AC009227.3|lincRNA|2|155316369|155317332|964
2	164653200	164653712	513	0	0	0	0	0	0	0.025	AC092684.1|lincRNA|2|164606083|165208733|602651
2	165794478	165828500	34023	0	0	0	0	0	0	0.025	SLC38A11|protein_coding|2|165752696|165812035|59340
2	170973429	170975110	1682	0	0	0	0	0	0	0.025
2	197141477	197179813	38337	0	0	0	0	0	0	0.025	HECW2|protein_coding|2|197059094|197458416|399323	RN7SL820P|misc_RNA|2|197154133|197154429|297
2	240183468	240213868	30401	0	0	0	0	0	0	0.025	HDAC4|protein_coding|2|239969864|240323348|353485
3	1956870	1959733	2864	0	0	0	0	0	0	0.025
3	9542400	9549801	7402	0	0	0	0	0	0	0.025	LHFPL4|protein_coding|3|9543481|9595486|52006
3	23804745	23807991	3247	0	0	0	0	0	0	0.025
3	42355395	42393171	37777	0	0	0	0	0	0	0.025	SALL4P6|pseudogene|3|42362497|42364187|1691	EIF4BP4|pseudogene|3|42382080|42383859|1780
3	76685315	76693749	8435	0	0	0	0	0	0	0.025	ROBO2|protein_coding|3|75955846|77699115|1743270
3	104761072	104815091	54020	0	0	0	0	0	0	0.025
3	148445619	148459988	14370	0	0	0	0	0	0	0.025	AGTR1|protein_coding|3|148415571|148460795|45225
3	159751186	159751920	735	0	0	0	0	0	0	0.025	IL12A-AS1|antisense|3|159631189|159943086|311898
3	192289912	192290511	600	0	0	0	0	0	0	0.025	FGF12|protein_coding|3|191857184|192485553|628370
4	3930122	3931224	1103	0	0	0	0	0	0	0.025	AC226119.5|processed_transcript|4|3916910|3957148|40239
4	4385978	4392357	6380	0	0	0	0	0	0	0.025	NSG1|protein_coding|4|4349867|4420785|70919
4	23346733	23349321	2589	0	0	0	0	0	0	0.025
4	35151499	35151696	198	0	0	0	0	0	0	0.025
4	61906720	61911314	4595	0	0	0	0	0	0	0.025
4	130129442	130146910	17469	0	0	0	0	0	0	0.025
5	2880157	2889666	9510	0	0	0	0	0	0	0.025
5	23435732	23440135	4404	0	0	0	0	0	0	0.025
5	45062344	45106364	44021	0	0	0	0	0	0	0.025	RP11-357F12.1|lincRNA|5|45035301|45098749|63449
5	45155056	45197719	42664	0	0	0	0	0	0	0.025
5	45393261	45398186	4926	0	0	0	0	0	0	0.025	HCN1|protein_coding|5|45259349|45696253|436905
5	51857787	51859242	1456	0	0	0	0	0	0	0.025
5	73323661	73332400	8740	0	0	0	0	0	0	0.025
5	123374258	123374845	588	0	0	0	0	0	0	0.025
6	5716018	5732797	16780	0	0	0	0	0	0	0.025	FARS2|protein_coding|6|5261277|5771813|510537
6	138644491	138652841	8351	0	0	0	0	0	0	0.025	KIAA1244|protein_coding|6|138483058|138665800|182743
6	152388591	152419079	30489	0	0	0	0	0	0	0.025	ESR1|protein_coding|6|151977826|152450754|472929
7	19999734	20023445	23712	0	0	0	0	0	0	0.025	AC005062.2|sense_overlapping|7|19958604|20180076|221473
7	20077442	20083556	6115	0	0	0	0	0	0	0.025	AC005062.2|sense_overlapping|7|19958604|20180076|221473
7	25762884	25779938	17055	0	0	0	0	0	0	0.025	AC003090.1|lincRNA|7|25632971|25790614|157644
7	28051990	28068337	16348	0	0	0	0	0	0	0.025	JAZF1|protein_coding|7|27870192|28220362|350171
7	36324435	36334858	10424	0	0	0	0	0	0	0.025	EEPD1|protein_coding|7|36192758|36341152|148395
7	38733543	38750371	16829	0	0	0	0	0	0	0.025
7	67757274	67774088	16815	0	0	0	0	0	0	0.025
7	156267977	156270990	3014	0	0	0	0	0	0	0.025	LINC01006|processed_transcript|7|156264890|156433286|168397
8	6456371	6464057	7687	0	0	0	0	0	0	0.025	MCPH1|protein_coding|8|6264113|6501144|237032
8	14699031	14711248	12218	0	0	0	0	0	0	0.025	SGCZ|protein_coding|8|13947373|15095848|1148476	MIR383|miRNA|8|14710947|14711019|73
8	15207621	15217548	9928	0	0	0	0	0	0	0.025
8	17991156	17992670	1515	0	0	0	0	0	0	0.025
9	18263297	18383633	120337	0	0	0	0	0	0	0.025	RP11-570H19.2|lincRNA|9|18360595|18362218|1624
9	18391067	18392080	1014	0	0	0	0	0	0	0.025
9	117198728	117236932	38205	0	0	0	0	0	0	0.025	DFNB31|protein_coding|9|117164360|117267730|103371
9	138959539	138959671	133	0	0	0	0	0	0	0.025	NACC2|protein_coding|9|138898383|138987131|88749
10	5604455	5606556	2102	0	0	0	0	0	0	0.025
10	10685686	10780748	95063	0	0	0	0	0	0	0.025
10	14047458	14062190	14733	0	0	0	0	0	0	0.025	FRMD4A|protein_coding|10|13685706|14504141|818436	RP11-142M10.2|antisense|10|14033815|14049525|15711
10	18278723	18279946	1224	0	0	0	0	0	0	0.025	SLC39A12|protein_coding|10|18240768|18332221|91454
10	22726213	22762886	36674	0	0	0	0	0	0	0.025	SPAG6|protein_coding|10|22634399|22743153|108755
10	22772290	22791007	18718	0	0	0	0	0	0	0.025
10	54013832	54019619	5788	0	0	0	0	0	0	0.025	PRKG1|protein_coding|10|52750945|54058110|1307166	PRKG1-AS1|antisense|10|53990502|54073888|83387
10	56603443	56614163	10721	0	0	0	0	0	0	0.025	PCDH15|protein_coding|10|55562531|57387702|1825172
10	93668140	93810742	142603	0	0	0	0	0	0	0.025	FGFBP3|protein_coding|10|93666346|93669240|2895	RP11-402D21.2|antisense|10|93667888|93669105|1218	BTAF1|protein_coding|10|93683526|93790082|106557	CPEB3|protein_coding|10|93806449|94050844|244396
10	111052461	111193407	140947	0	0	0	0	0	0	0.025
10	134280213	134302617	22405	0	0	0	0	0	0	0.025
11	24759154	24770969	11816	0	0	0	0	0	0	0.025	LUZP2|protein_coding|11|24518516|25104150|585635
11	97925402	98147717	222316	0	0	0	0	0	0	0.025	RP11-684B20.1|pseudogene|11|98000967|98001926|960
11	101904373	101909363	4991	0	0	0	0	0	0	0.025
11	118905180	118962428	57249	0	0	0	0	0	0	0.025	RP11-110I1.6|antisense|11|118914899|118916205|1307	HYOU1|protein_coding|11|118914900|118927913|13014	RP11-110I1.14|lincRNA|11|118935974|118936388|415	RP11-110I1.13|antisense|11|118938085|118938409|325	VPS11|protein_coding|11|118938403|118952688|14286	HMBS|protein_coding|11|118955576|118964259|8684
12	7062823	7071798	8976	0	0	0	0	0	0	0.025	PTPN6|protein_coding|12|7055631|7070479|14849
12	7073124	7084431	11308	0	0	0	0	0	0	0.025	EMG1|protein_coding|12|7072408|7105520|33113	U47924.27|lincRNA|12|7072409|7073610|1202	MIR141|miRNA|12|7073260|7073354|95	U47924.29|antisense|12|7074112|7074545|434	PHB2|protein_coding|12|7074490|7079988|5499	SCARNA12|snoRNA|12|7076500|7076769|270
12	24155345	24163820	8476	0	0	0	0	0	0	0.025
12	27534234	27604750	70517	0	0	0	0	0	0	0.025	ARNTL2|protein_coding|12|27485787|27576241|90455	RP11-165P7.1|antisense|12|27542722|27599558|56837
12	27699790	27742992	43203	0	0	0	0	0	0	0.025	PPFIBP1|protein_coding|12|27676364|27848497|172134	RP11-709A23.1|lincRNA|12|27699983|27705706|5724
12	107769350	107769395	46	0	0	0	0	0	0	0.025	BTBD11|protein_coding|12|107712190|108053419|341230
12	132668772	132683862	15091	0	0	0	0	0	0	0.025	RP13-977J11.2|lincRNA|12|132671287|132674240|2954	RP13-977J11.8|lincRNA|12|132674758|132675542|785	GALNT9|protein_coding|12|132680924|132905935|225012
13	22369849	22371643	1795	0	0	0	0	0	0	0.025
14	42179651	42185633	5983	0	0	0	0	0	0	0.025	LRFN5|protein_coding|14|42076773|42373752|296980
14	58202741	58240854	38114	0	0	0	0	0	0	0.025	SLC35F4|protein_coding|14|58030640|58448912|418273
14	62107561	62221838	114278	0	0	0	0	0	0	0.025	RP11-47I22.4|protein_coding|14|61995846|62124682|128837	RP11-47I22.3|protein_coding|14|62037258|62125414|88157	HIF1A-AS1|lincRNA|14|62147759|62162541|14783	HIF1A|protein_coding|14|62162231|62214976|52746	HIF1A-AS2|lincRNA|14|62182276|62217815|35540	RP11-618G20.1|processed_transcript|14|62200856|62242978|42123
14	65512047	65515801	3755	0	0	0	0	0	0	0.025	FNTB|protein_coding|14|65381203|65529368|148166	CHURC1-FNTB|protein_coding|14|65381203|65528521|147319	MAX|protein_coding|14|65472892|65569413|96522
14	94385383	94386162	780	0	0	0	0	0	0	0.025	FAM181A-AS1|processed_transcript|14|94371076|94393412|22337	FAM181A|protein_coding|14|94385240|94395954|10715
14	100824169	100847617	23449	0	0	0	0	0	0	0.025	WARS|protein_coding|14|100800125|100843142|43018	RP11-638I2.10|pseudogene|14|100832965|100833257|293	WDR25|protein_coding|14|100842755|100996640|153886
15	47299332	47377007	77676	0	0	0	0	0	0	0.025
15	63056273	63078857	22585	0	0	0	0	0	0	0.025	TLN2|protein_coding|15|62682725|63136830|454106
15	88927212	88927743	532	0	0	0	0	0	0	0.025
15	89851645	89889685	38041	0	0	0	0	0	0	0.025	FANCI|protein_coding|15|89787180|89860492|73313	POLG|protein_coding|15|89859534|89878092|18559	RP11-217B1.2|antisense|15|89878284|89879392|1109
15	90565752	90568960	3209	0	0	0	0	0	0	0.025	ZNF710|protein_coding|15|90544624|90625438|80815
16	882995	888876	5882	0	0	0	0	0	0	0.025
16	1038891	1039491	601	0	0	0	0	0	0	0.025
16	1973791	1981285	7495	0	0	0	0	0	0	0.025
18	11936883	11941852	4970	0	0	0	0	0	0	0.025
18	13306832	13308688	1857	0	0	0	0	0	0	0.025	LDLRAD4|protein_coding|18|13217497|13652754|435258
18	43723051	43737196	14146	0	0	0	0	0	0	0.025
18	57365157	57365812	656	0	0	0	0	0	0	0.025
18	57366746	57376501	9756	0	0	0	0	0	0	0.025
18	69412913	69413784	872	0	0	0	0	0	0	0.025	RP11-723G8.2|protein_coding|18|69399851|69455364|55514
19	640830	640934	105	0	0	0	0	0	0	0.025	FGF22|protein_coding|19|639879|643703|3825
19	647455	648013	559	0	0	0	0	0	0	0.025	RNF126|protein_coding|19|647526|663277|15752
19	792447	813220	20774	0	0	0	0	0	0	0.025	PTBP1|protein_coding|19|797075|812327|15253	MIR4745|miRNA|19|804940|805001|62	LPPR3|protein_coding|19|812518|821967|9450
19	819827	828263	8437	0	0	0	0	0	0	0.025	LPPR3|protein_coding|19|812518|821967|9450	AZU1|protein_coding|19|825097|832017|6921
20	798887	803067	4181	0	0	0	0	0	0	0.025
20	820633	823776	3144	0	0	0	0	0	0	0.025	FAM110A|protein_coding|20|814358|838106|23749
20	3083254	3083719	466	0	0	0	0	0	0	0.025
20	35997419	36011029	13611	0	0	0	0	0	0	0.025	SRC|protein_coding|20|35973088|36034453|61366
21	16911129	16924986	13858	0	0	0	0	0	0	0.025
21	18225319	18271223	45905	0	0	0	0	0	0	0.025	AF212831.2|lincRNA|21|18235195|18246011|10817
21	34273544	34310126	36583	0	0	0	0	0	0	0.025	AP000282.2|antisense|21|34285957|34443410|157454
22	22689284	22693893	4610	0	0	0	0	0	0	0.025
1	1964852	1971988	7137	0	0	0	0	0	0	0.01875
1	2418626	2420098	1473	0	0	0	0	0	0	0.01875	PLCH2|protein_coding|1|2357419|2436969|79551
1	4693747	4694597	851	0	0	0	0	0	0	0.01875
1	4699227	4705590	6364	0	0	0	0	0	0	0.01875
1	7487750	7488918	1169	0	0	0	0	0	0	0.01875	CAMTA1|protein_coding|1|6845384|7829766|984383
1	14205338	14205414	77	0	0	0	0	0	0	0.01875
1	14719944	14720009	66	0	0	0	0	0	0	0.01875
1	18184946	18265055	80110	0	0	0	0	0	0	0.01875
1	36799043	36811904	12862	0	0	0	0	0	0	0.01875	STK40|protein_coding|1|36805225|36851497|46273
1	44501315	44507188	5874	0	0	0	0	0	0	0.01875	RP5-1198O20.4|lincRNA|1|44501798|44570647|68850
1	44531984	44546754	14771	0	0	0	0	0	0	0.01875	RP5-1198O20.4|lincRNA|1|44501798|44570647|68850
1	57958602	57966154	7553	0	0	0	0	0	0	0.01875	DAB1|protein_coding|1|57460451|59012406|1551956
1	61941840	61954992	13153	0	0	0	0	0	0	0.01875
1	159961508	159971243	9736	0	0	0	0	0	0	0.01875
1	160137600	160141930	4331	0	0	0	0	0	0	0.01875	ATP1A4|protein_coding|1|160121360|160156767|35408
1	165410001	165414855	4855	0	0	0	0	0	0	0.01875	RXRG|protein_coding|1|165370159|165414433|44275
1	180353360	180381095	27736	0	0	0	0	0	0	0.01875	ACBD6|protein_coding|1|180244515|180472089|227575
1	201195739	201197257	1519	0	0	0	0	0	0	0.01875	IGFN1|protein_coding|1|201159953|201198080|38128
1	203343896	203351946	8051	0	0	0	0	0	0	0.01875
1	203392652	203397252	4601	0	0	0	0	0	0	0.01875
1	215183687	215216672	32986	0	0	0	0	0	0	0.01875	KCNK2|protein_coding|1|215179118|215410436|231319
1	228830264	228886125	55862	0	0	0	0	0	0	0.01875	RHOU|protein_coding|1|228870824|228882416|11593
2	99987429	100027745	40317	0	0	0	0	0	0	0.01875	EIF5B|protein_coding|2|99953816|100017789|63974	REV1|protein_coding|2|100016938|100106497|89560	RP11-527J8.1|antisense|2|100021680|100022305|626
2	102071855	102083254	11400	0	0	0	0	0	0	0.01875	RFX8|protein_coding|2|102013823|102091165|77343
2	144388057	144400048	11992	0	0	0	0	0	0	0.01875	ARHGAP15|protein_coding|2|143848931|144525921|676991	AC092652.1|antisense|2|144398325|144413748|15424
2	144451366	144464008	12643	0	0	0	0	0	0	0.01875	ARHGAP15|protein_coding|2|143848931|144525921|676991	RP11-434H14.1|antisense|2|144433734|144498863|65130
2	164653713	164654728	1016	0	0	0	0	0	0	0.01875	AC092684.1|lincRNA|2|164606083|165208733|602651
2	192968263	192975998	7736	0	0	0	0	0	0	0.01875	TMEFF2|protein_coding|2|192813769|193060435|246667
2	221449140	221540944	91805	0	0	0	0	0	0	0.01875	AC067956.1|lincRNA|2|221315400|221569286|253887
2	228677330	228678234	905	0	0	0	0	0	0	0.01875
2	228691085	228692474	1390	0	0	0	0	0	0	0.01875
3	1956206	1956869	664	0	0	0	0	0	0	0.01875
3	3885132	3890455	5324	0	0	0	0	0	0	0.01875	SUMF1|protein_coding|3|3742498|4508965|766468	LRRN1|protein_coding|3|3841121|3889387|48267
3	4028343	4033859	5517	0	0	0	0	0	0	0.01875	SUMF1|protein_coding|3|3742498|4508965|766468
3	9040717	9057181	16465	0	0	0	0	0	0	0.01875	SRGAP3|protein_coding|3|9022275|9404737|382463	SRGAP3-AS1|antisense|3|9055807|9057663|1857
3	18602940	18608703	5764	0	0	0	0	0	0	0.01875	AC144521.1|processed_transcript|3|18486516|18959184|472669
3	20119204	20321279	202076	0	0	0	0	0	0	0.01875	KAT2B|protein_coding|3|20081515|20195896|114382	MIR3135A|miRNA|3|20179057|20179133|77	SGOL1|protein_coding|3|20202085|20227784|25700	SGOL1-AS1|antisense|3|20215736|20227919|12184	RNY4P22|misc_RNA|3|20234274|20234366|93	RNU6-822P|snRNA|3|20310457|20310562|106
3	31725692	31725746	55	0	0	0	0	0	0	0.01875	OSBPL10|protein_coding|3|31699382|32119072|419691
3	77210245	77235611	25367	0	0	0	0	0	0	0.01875	ROBO2|protein_coding|3|75955846|77699115|1743270
3	104744152	104761071	16920	0	0	0	0	0	0	0.01875
3	111306483	111308097	1615	0	0	0	0	0	0	0.01875	CD96|protein_coding|3|111011566|111384597|373032
3	112943668	112948233	4566	0	0	0	0	0	0	0.01875	BOC|protein_coding|3|112929850|113006303|76454
3	148493070	148493070	1	0	0	0	0	0	0	0.01875
3	167079483	167118116	38634	0	0	0	0	0	0	0.01875	ZBBX|protein_coding|3|166958075|167099134|141060	RP11-576M8.2|lincRNA|3|167110584|167126307|15724
3	171106449	171136548	30100	0	0	0	0	0	0	0.01875	TNIK|protein_coding|3|170779128|171178197|399070
3	171158080	171158300	221	0	0	0	0	0	0	0.01875	TNIK|protein_coding|3|170779128|171178197|399070
3	192290512	192290938	427	0	0	0	0	0	0	0.01875	FGF12|protein_coding|3|191857184|192485553|628370
4	1569246	1584631	15386	0	0	0	0	0	0	0.01875	RP11-1398P2.1|lincRNA|4|1575789|1581980|6192
4	9897438	9914688	17251	0	0	0	0	0	0	0.01875	SLC2A9|protein_coding|4|9772777|10056560|283784
4	13101570	13106409	4840	0	0	0	0	0	0	0.01875
4	16846870	16853288	6419	0	0	0	0	0	0	0.01875	LDB2|protein_coding|4|16503164|16900432|397269
4	18752533	18752956	424	0	0	0	0	0	0	0.01875
4	20544984	20546731	1748	0	0	0	0	0	0	0.01875	SLIT2|protein_coding|4|20254883|20622184|367302
4	25034347	25052756	18410	0	0	0	0	0	0	0.01875
4	91343739	91476665	132927	0	0	0	0	0	0	0.01875	CCSER1|protein_coding|4|91048686|92523064|1474379
4	96557856	96558388	533	0	0	0	0	0	0	0.01875
4	103121121	103121486	366	0	0	0	0	0	0	0.01875
4	111231837	111237922	6086	0	0	0	0	0	0	0.01875
4	131923145	131951420	28276	0	0	0	0	0	0	0.01875
4	153258507	153520395	261889	0	0	0	0	0	0	0.01875	FBXW7|protein_coding|4|153242410|153457253|214844	RP11-461L13.2|antisense|4|153258807|153259250|444	MIR3140|miRNA|4|153410479|153410568|90	MIR4453|lincRNA|4|153457416|153460415|3000	RP11-555K12.1|pseudogene|4|153472429|153473516|1088
4	163797832	163797961	130	0	0	0	0	0	0	0.01875
4	174841838	174845888	4051	0	0	0	0	0	0	0.01875	RP11-161D15.1|lincRNA|4|174818403|174850676|32274	RP11-161D15.3|lincRNA|4|174845358|174912012|66655
4	178219237	178221592	2356	0	0	0	0	0	0	0.01875
4	183252239	183272685	20447	0	0	0	0	0	0	0.01875	TENM3|protein_coding|4|183065140|183724177|659038
4	184266237	184278673	12437	0	0	0	0	0	0	0.01875
5	403070	403929	860	0	0	0	0	0	0	0.01875	AHRR|protein_coding|5|304291|438406|134116	CTD-2228K2.2|pseudogene|5|403846|404661|816
5	44714331	44989523	275193	0	0	0	0	0	0	0.01875	RN7SL383P|misc_RNA|5|44716292|44716587|296	RP11-53O19.1|antisense|5|44745002|44808879|63878	RP11-53O19.2|lincRNA|5|44753051|44765846|12796	MRPS30|protein_coding|5|44809027|44820530|11504	RP11-53O19.3|lincRNA|5|44826178|44828694|2517
5	82257463	82259089	1627	0	0	0	0	0	0	0.01875
5	119196042	119226368	30327	0	0	0	0	0	0	0.01875
5	146023250	146048653	25404	0	0	0	0	0	0	0.01875	PPP2R2B|protein_coding|5|145967936|146464347|496412	RN7SL791P|misc_RNA|5|146035966|146036258|293
5	167845339	167846310	972	0	0	0	0	0	0	0.01875	WWC1|protein_coding|5|167718656|167899308|180653
5	174154342	174167857	13516	0	0	0	0	0	0	0.01875	MSX2|protein_coding|5|174151536|174157896|6361
6	5732798	5740547	7750	0	0	0	0	0	0	0.01875	FARS2|protein_coding|6|5261277|5771813|510537
6	5741936	5790004	48069	0	0	0	0	0	0	0.01875	FARS2|protein_coding|6|5261277|5771813|510537	RP1-182O16.1|pseudogene|6|5788579|5788932|354
6	9419443	9431943	12501	0	0	0	0	0	0	0.01875
6	11785454	11790656	5203	0	0	0	0	0	0	0.01875	ADTRP|protein_coding|6|11712287|11807279|94993
6	22232552	22236086	3535	0	0	0	0	0	0	0.01875
6	25035715	25036028	314	0	0	0	0	0	0	0.01875	FAM65B|protein_coding|6|24797601|25042238|244638	RP11-367G6.3|lincRNA|6|25015180|25042398|27219
6	37539107	37541978	2872	0	0	0	0	0	0	0.01875
6	43830489	43830954	466	0	0	0	0	0	0	0.01875
6	53412932	53415324	2393	0	0	0	0	0	0	0.01875	GCLC|protein_coding|6|53362139|53481768|119630
6	55552648	55561534	8887	0	0	0	0	0	0	0.01875
6	67098219	67102644	4426	0	0	0	0	0	0	0.01875
6	82019858	82020300	443	0	0	0	0	0	0	0.01875
6	82542507	82544768	2262	0	0	0	0	0	0	0.01875
6	91885466	91936769	51304	0	0	0	0	0	0	0.01875
6	99980522	100051235	70714	0	0	0	0	0	0	0.01875	CCNC|protein_coding|6|99990256|100016849|26594	RP1-199J3.7|antisense|6|100015973|100016972|1000	RP1-199J3.5|pseudogene|6|100023588|100024332|745
6	100116746	100224788	108043	0	0	0	0	0	0	0.01875
6	119053863	119074686	20824	0	0	0	0	0	0	0.01875
6	133667646	133679829	12184	0	0	0	0	0	0	0.01875	EYA4|protein_coding|6|133561736|133853258|291523
6	150928058	150928770	713	0	0	0	0	0	0	0.01875	PLEKHG1|protein_coding|6|150920999|151164799|243801
6	152203280	152388590	185311	0	0	0	0	0	0	0.01875	ESR1|protein_coding|6|151977826|152450754|472929
6	164933847	164973867	40021	0	0	0	0	0	0	0.01875
7	7753426	7797513	44088	0	0	0	0	0	0	0.01875	RPA3|protein_coding|7|7676149|7758238|82090	RPA3-AS1|protein_coding|7|7680342|8043689|363348	GS1-165B14.2|pseudogene|7|7775374|7776482|1109	AC007161.5|lincRNA|7|7778165|7782204|4040	RPL23AP51|pseudogene|7|7781722|7782166|445
7	36260643	36324434	63792	0	0	0	0	0	0	0.01875	EEPD1|protein_coding|7|36192758|36341152|148395	AC007327.6|pseudogene|7|36268230|36268493|264	AC007327.5|antisense|7|36268889|36270716|1828
7	52792780	52792975	196	0	0	0	0	0	0	0.01875
7	57765808	57856727	90920	0	0	0	0	0	0	0.01875	RP11-548K12.6|pseudogene|7|57830325|57830652|328	RP11-548K12.7|pseudogene|7|57830672|57830879|208	RP11-548K12.5|pseudogene|7|57832290|57832905|616	RP11-548K12.8|pseudogene|7|57832889|57833087|199	RP11-548K12.4|pseudogene|7|57836678|57837227|550
7	107466546	107469762	3217	0	0	0	0	0	0	0.01875
7	130079835	130084454	4620	0	0	0	0	0	0	0.01875	CEP41|protein_coding|7|130033612|130082274|48663
7	130531699	130535393	3695	0	0	0	0	0	0	0.01875
7	154508700	154509523	824	0	0	0	0	0	0	0.01875	DPP6|protein_coding|7|153584182|154685995|1101814
7	157253684	157281293	27610	0	0	0	0	0	0	0.01875	AC006372.4|lincRNA|7|157258925|157292410|33486
8	1397660	1421603	23944	0	0	0	0	0	0	0.01875
8	4238205	4239691	1487	0	0	0	0	0	0	0.01875	CSMD1|protein_coding|8|2792875|4852494|2059620
8	16629242	16633582	4341	0	0	0	0	0	0	0.01875	RP11-13N12.1|lincRNA|8|16534414|16772553|238140
8	16680685	16689879	9195	0	0	0	0	0	0	0.01875	RP11-13N12.1|lincRNA|8|16534414|16772553|238140
8	16698581	16719744	21164	0	0	0	0	0	0	0.01875	RP11-13N12.1|lincRNA|8|16534414|16772553|238140
8	21187927	21197196	9270	0	0	0	0	0	0	0.01875
8	21208552	21210485	1934	0	0	0	0	0	0	0.01875
8	23020460	23024046	3587	0	0	0	0	0	0	0.01875	TNFRSF10D|protein_coding|8|22993101|23021543|28443
8	26125946	26128935	2990	0	0	0	0	0	0	0.01875
8	29593618	29597421	3804	0	0	0	0	0	0	0.01875	LINC00589|lincRNA|8|29531438|29605625|74188
8	57690877	57692648	1772	0	0	0	0	0	0	0.01875
8	88767342	88772279	4938	0	0	0	0	0	0	0.01875	AF121898.3|antisense|8|88554214|88767946|213733
8	123651922	123668685	16764	0	0	0	0	0	0	0.01875
8	130812340	130987056	174717	0	0	0	0	0	0	0.01875	RP11-473O4.5|antisense|8|130844547|130856750|12204	FAM49B|protein_coding|8|130851839|131029375|177537	RP11-473O4.1|pseudogene|8|130876724|130877298|575	SNORA25|snoRNA|8|130880836|130880962|127	RP11-473O4.4|lincRNA|8|130902711|130914004|11294	RP11-473O4.3|lincRNA|8|130952102|130961640|9539
9	18392081	18412940	20860	0	0	0	0	0	0	0.01875
9	21676167	21700715	24549	0	0	0	0	0	0	0.01875	KHSRPP1|pseudogene|9|21695175|21696942|1768	RN7SL151P|misc_RNA|9|21699313|21699569|257
9	27317824	27320907	3084	0	0	0	0	0	0	0.01875
9	84280353	84285151	4799	0	0	0	0	0	0	0.01875	TLE1|protein_coding|9|84198598|84304220|105623
9	87216754	87220149	3396	0	0	0	0	0	0	0.01875	RP11-361M4.1|pseudogene|9|87219026|87219344|319
9	87944746	88011418	66673	0	0	0	0	0	0	0.01875
9	99087213	99093869	6657	0	0	0	0	0	0	0.01875	SLC35D2|protein_coding|9|99082988|99145992|63005
9	105967163	105971371	4209	0	0	0	0	0	0	0.01875	RP11-341A22.2|lincRNA|9|105902805|106087316|184512
9	115786640	115786895	256	0	0	0	0	0	0	0.01875
9	118870834	118879159	8326	0	0	0	0	0	0	0.01875
9	138560057	138576343	16287	0	0	0	0	0	0	0.01875
9	139581249	139583207	1959	0	0	0	0	0	0	0.01875	AGPAT2|protein_coding|9|139567595|139581875|14281
10	12272481	12273168	688	0	0	0	0	0	0	0.01875	CDC123|protein_coding|10|12237964|12292588|54625
10	12588584	12591144	2561	0	0	0	0	0	0	0.01875	CAMK1D|protein_coding|10|12391481|12877545|486065
10	14062191	14067343	5153	0	0	0	0	0	0	0.01875	FRMD4A|protein_coding|10|13685706|14504141|818436
10	18525289	18526706	1418	0	0	0	0	0	0	0.01875	CACNB2|protein_coding|10|18429606|18830798|401193	RP11-109I13.2|processed_transcript|10|18523097|18550123|27027
10	21247793	21257682	9890	0	0	0	0	0	0	0.01875	NEBL|protein_coding|10|21068902|21463116|394215
10	22762887	22772289	9403	0	0	0	0	0	0	0.01875
10	22791008	22791849	842	0	0	0	0	0	0	0.01875
10	72525764	72525812	49	0	0	0	0	0	0	0.01875
10	81030451	81035926	5476	0	0	0	0	0	0	0.01875	ZMIZ1|protein_coding|10|80828792|81076276|247485
10	85725306	85725497	192	0	0	0	0	0	0	0.01875
10	87209918	87218642	8725	0	0	0	0	0	0	0.01875	RP11-113E21.1|lincRNA|10|87209349|87251753|42405
10	111050409	111052460	2052	0	0	0	0	0	0	0.01875
10	128199297	128227080	27784	0	0	0	0	0	0	0.01875	C10orf90|protein_coding|10|128113566|128359079|245514
10	133488786	133515319	26534	0	0	0	0	0	0	0.01875	AL450307.2|miRNA|10|133489515|133489584|70
10	133518198	133544693	26496	0	0	0	0	0	0	0.01875
10	134619278	134631618	12341	0	0	0	0	0	0	0.01875	TTC40|protein_coding|10|134621896|134756327|134432
11	42982176	42992388	10213	0	0	0	0	0	0	0.01875
11	58409139	58439037	29899	0	0	0	0	0	0	0.01875	GLYAT|protein_coding|11|58407899|58499447|91549	AP000445.3|miRNA|11|58433274|58433366|93
11	117544052	117551690	7639	0	0	0	0	0	0	0.01875	DSCAML1|protein_coding|11|117298489|117688240|389752
11	117910531	117917881	7351	0	0	0	0	0	0	0.01875	TMPRSS4-AS1|antisense|11|117886487|117957508|71022
12	1675610	1675847	238	0	0	0	0	0	0	0.01875	WNT5B|protein_coding|12|1639057|1756409|117353	FBXL14|protein_coding|12|1675159|1703331|28173
12	4102241	4106065	3825	0	0	0	0	0	0	0.01875
12	10829573	10836140	6568	0	0	0	0	0	0	0.01875
12	12511518	12515077	3560	0	0	0	0	0	0	0.01875	LOH12CR1|protein_coding|12|12510013|12619840|109828
12	16423815	16424087	273	0	0	0	0	0	0	0.01875	SLC15A5|protein_coding|12|16341419|16430619|89201
12	22871877	22878988	7112	0	0	0	0	0	0	0.01875	RP11-114G22.1|lincRNA|12|22852793|23327057|474265	RPS27P22|pseudogene|12|22875163|22875403|241
12	22892060	22892310	251	0	0	0	0	0	0	0.01875	RP11-114G22.1|lincRNA|12|22852793|23327057|474265
12	47795940	47907831	111892	0	0	0	0	0	0	0.01875	RP1-90J4.1|lincRNA|12|47808791|47813962|5172	RP1-90J4.2|pseudogene|12|47856870|47857404|535	RP1-90J4.3|pseudogene|12|47878472|47879505|1034
12	54827340	54848312	20973	0	0	0	0	0	0	0.01875	RP11-753H16.3|antisense|12|54747445|54891472|144028	RP11-753H16.5|antisense|12|54747576|54860769|113194
12	72631154	72633937	2784	0	0	0	0	0	0	0.01875	TRHDE|protein_coding|12|72481046|73059422|578377
12	76314293	76330261	15969	0	0	0	0	0	0	0.01875	RP11-114H23.1|lincRNA|12|75956982|76377795|420814	RP11-290L1.6|pseudogene|12|76319993|76320247|255
12	96529890	96543204	13315	0	0	0	0	0	0	0.01875
12	99987202	99987807	606	0	0	0	0	0	0	0.01875	ANKS1B|protein_coding|12|99120235|100378432|1258198
12	107710635	107717218	6584	0	0	0	0	0	0	0.01875	BTBD11|protein_coding|12|107712190|108053419|341230
12	113929047	113931127	2081	0	0	0	0	0	0	0.01875
12	118515722	118517275	1554	0	0	0	0	0	0	0.01875	VSIG10|protein_coding|12|118501398|118573831|72434
12	119560531	119560569	39	0	0	0	0	0	0	0.01875	SRRM4|protein_coding|12|119419300|119600856|181557
12	119748444	119752867	4424	0	0	0	0	0	0	0.01875
12	132683863	132684759	897	0	0	0	0	0	0	0.01875	GALNT9|protein_coding|12|132680924|132905935|225012
13	20835844	20842826	6983	0	0	0	0	0	0	0.01875
13	41149211	41249354	100144	0	0	0	0	0	0	0.01875	FOXO1|protein_coding|13|41129804|41240734|110931	RLIMP1|pseudogene|13|41192875|41195485|2611
13	41780740	41795027	14288	0	0	0	0	0	0	0.01875	MTRF1|protein_coding|13|41790505|41837742|47238
13	43725890	43729264	3375	0	0	0	0	0	0	0.01875
13	75396599	75547121	150523	0	0	0	0	0	0	0.01875	RIOK3P1|pseudogene|13|75402690|75404217|1528
13	110354364	110359288	4925	0	0	0	0	0	0	0.01875
13	113549030	113551911	2882	0	0	0	0	0	0	0.01875	MCF2L|protein_coding|13|113548692|113754053|205362
14	22098296	22106183	7888	0	0	0	0	0	0	0.01875	OR10G2|protein_coding|14|22101992|22103096|1105
14	51282789	51320883	38095	0	0	0	0	0	0	0.01875	NIN|protein_coding|14|51186481|51297839|111359	RP11-286O18.1|antisense|14|51288598|51290219|1622	snoU83B|snoRNA|14|51311343|51311430|88	RP11-218E20.2|antisense|14|51314840|51332377|17538
14	53997832	54048958	51127	0	0	0	0	0	0	0.01875	AL163953.3|lincRNA|14|53635772|54153976|518205
14	76957342	76965852	8511	0	0	0	0	0	0	0.01875	ESRRB|protein_coding|14|76776957|76968178|191222	RP11-187O7.3|lincRNA|14|76961706|77193055|231350
14	94230443	94239069	8627	0	0	0	0	0	0	0.01875	PRIMA1|protein_coding|14|94184644|94254827|70184
14	101003956	101015628	11673	0	0	0	0	0	0	0.01875	BEGAIN|protein_coding|14|101003486|101053750|50265	CTD-2062F14.3|lincRNA|14|101005276|101006746|1471
14	101022278	101023194	917	0	0	0	0	0	0	0.01875	BEGAIN|protein_coding|14|101003486|101053750|50265
15	35512351	35741097	228747	0	0	0	0	0	0	0.01875	ANP32AP1|pseudogene|15|35474000|35530398|56399	DPH6|protein_coding|15|35509546|35838394|328849	RP11-150L8.3|pseudogene|15|35574797|35575181|385	RP11-150L8.4|pseudogene|15|35590450|35591641|1192	MIR3942|miRNA|15|35664457|35664565|109	RP11-139F4.2|pseudogene|15|35688422|35688645|224	HNRNPA1P45|pseudogene|15|35692892|35693969|1078
15	41812416	41819998	7583	0	0	0	0	0	0	0.01875	RPAP1|protein_coding|15|41809374|41836467|27094
15	41839442	41880713	41272	0	0	0	0	0	0	0.01875	TCEB1P2|pseudogene|15|41849225|41849633|409	TYRO3|protein_coding|15|41849873|41871536|21664
15	53570941	53572953	2013	0	0	0	0	0	0	0.01875
15	56072133	56073122	990	0	0	0	0	0	0	0.01875
15	57697346	57717836	20491	0	0	0	0	0	0	0.01875	CGNL1|protein_coding|15|57668165|57842925|174761	RNU6-844P|snRNA|15|57697272|57697373|102
15	86347995	86363164	15170	0	0	0	0	0	0	0.01875
15	86481903	86483536	1634	0	0	0	0	0	0	0.01875
15	88324488	88328724	4237	0	0	0	0	0	0	0.01875
15	90568961	90569798	838	0	0	0	0	0	0	0.01875	ZNF710|protein_coding|15|90544624|90625438|80815
15	98742142	98753971	11830	0	0	0	0	0	0	0.01875	CTD-2544M6.1|lincRNA|15|98589896|98836406|246511
15	101502533	101553365	50833	0	0	0	0	0	0	0.01875	LRRK1|protein_coding|15|101459420|101610317|150898
16	13646346	13665076	18731	0	0	0	0	0	0	0.01875	U91319.1|lincRNA|16|13340173|13656775|316603
17	832574	834255	1682	0	0	0	0	0	0	0.01875	NXN|protein_coding|17|702553|883010|180458
17	5992793	5994118	1326	0	0	0	0	0	0	0.01875	WSCD1|protein_coding|17|5675554|6027747|352194
17	11715542	11760280	44739	0	0	0	0	0	0	0.01875	DNAH9|protein_coding|17|11501748|11873065|371318
17	14654662	14672157	17496	0	0	0	0	0	0	0.01875	AC005863.1|lincRNA|17|14670900|14683520|12621
17	46660850	46668951	8102	0	0	0	0	0	0	0.01875	HOXB3|protein_coding|17|46626232|46682274|56043	HOXB-AS3|antisense|17|46626992|46683776|56785	HOXB5|protein_coding|17|46668619|46671323|2705
17	70652555	70663650	11096	0	0	0	0	0	0	0.01875	SLC39A11|protein_coding|17|70642088|71088851|446764	RN7SKP180|misc_RNA|17|70659962|70660291|330
17	75070359	75094916	24558	0	0	0	0	0	0	0.01875	AC015815.5|pseudogene|17|75076718|75076850|133	AC015815.4|pseudogene|17|75077629|75077716|88	LINC00338|processed_transcript|17|75082798|75091068|8271	SEC14L1|protein_coding|17|75082798|75213179|130382	AC015815.3|pseudogene|17|75083297|75083384|88	AC015815.6|pseudogene|17|75085986|75087063|1078	AC015815.2|pseudogene|17|75087901|75088024|124
17	75110627	75131185	20559	0	0	0	0	0	0	0.01875	SEC14L1|protein_coding|17|75082798|75213179|130382
18	13441027	13446260	5234	0	0	0	0	0	0	0.01875	LDLRAD4|protein_coding|18|13217497|13652754|435258
18	13496024	13496585	562	0	0	0	0	0	0	0.01875	LDLRAD4|protein_coding|18|13217497|13652754|435258
18	46494279	46499079	4801	0	0	0	0	0	0	0.01875
18	48241221	48249141	7921	0	0	0	0	0	0	0.01875	MAPK4|protein_coding|18|48086448|48258194|171747
18	65339849	65403024	63176	0	0	0	0	0	0	0.01875	RP11-638L3.1|lincRNA|18|65183783|65566856|383074	RP11-28O3.2|lincRNA|18|65339458|65343315|3858	RP11-28O3.1|pseudogene|18|65375166|65375483|318
18	65407407	65417098	9692	0	0	0	0	0	0	0.01875	RP11-638L3.1|lincRNA|18|65183783|65566856|383074
18	77519593	77537881	18289	0	0	0	0	0	0	0.01875
19	612658	615261	2604	0	0	0	0	0	0	0.01875	HCN2|protein_coding|19|589893|617159|27267
19	813221	819826	6606	0	0	0	0	0	0	0.01875	LPPR3|protein_coding|19|812518|821967|9450	MIR3187|miRNA|19|813584|813653|70
19	5770731	5813407	42677	0	0	0	0	0	0	0.01875	CATSPERD|protein_coding|19|5720688|5778745|58058	PRR22|protein_coding|19|5782971|5784776|1806	CTB-54O9.9|protein_coding|19|5784016|5785630|1615	DUS3L|protein_coding|19|5784843|5791249|6407
19	6127342	6200755	73414	0	0	0	0	0	0	0.01875	RFX2|protein_coding|19|5993175|6199583|206409	ACSBG2|protein_coding|19|6135258|6193112|57855	CTC-503J8.2|pseudogene|19|6176267|6176453|187
19	31772601	31798896	26296	0	0	0	0	0	0	0.01875	TSHZ3|protein_coding|19|31765851|31840453|74603
19	34272047	34280169	8123	0	0	0	0	0	0	0.01875
19	39694230	39697809	3580	0	0	0	0	0	0	0.01875	SYCN|protein_coding|19|39693471|39694906|1436
19	52679032	52679960	929	0	0	0	0	0	0	0.01875	CTD-2525I3.2|antisense|19|52674411|52680255|5845
19	54498891	54502397	3507	0	0	0	0	0	0	0.01875	CACNG6|protein_coding|19|54495542|54515923|20382
20	823777	826207	2431	0	0	0	0	0	0	0.01875	FAM110A|protein_coding|20|814358|838106|23749
20	10236442	10258527	22086	0	0	0	0	0	0	0.01875	SNAP25-AS1|antisense|20|10002620|10349424|346805	SNAP25|protein_coding|20|10199478|10288066|88589
20	17527655	17538477	10823	0	0	0	0	0	0	0.01875	BFSP1|protein_coding|20|17474550|17549865|75316
20	35996709	35997418	710	0	0	0	0	0	0	0.01875	SRC|protein_coding|20|35973088|36034453|61366
20	36011030	36016243	5214	0	0	0	0	0	0	0.01875	SRC|protein_coding|20|35973088|36034453|61366
20	36279925	36319666	39742	0	0	0	0	0	0	0.01875	RP4-640H8.2|lincRNA|20|36305312|36311636|6325
20	46040287	46081427	41141	0	0	0	0	0	0	0.01875	RP1-148H17.1|lincRNA|20|46020673|46041071|20399
21	14835167	14836165	999	0	0	0	0	0	0	0.01875	GTF2IP2|pseudogene|21|14815694|14861497|45804
21	16924987	16934383	9397	0	0	0	0	0	0	0.01875
21	17066455	17076307	9853	0	0	0	0	0	0	0.01875	RAD23BLP|pseudogene|21|17066619|17068900|2282
21	18271224	18285200	13977	0	0	0	0	0	0	0.01875
21	18848632	18852535	3904	0	0	0	0	0	0	0.01875
21	33281028	33318853	37826	0	0	0	0	0	0	0.01875	HUNK|protein_coding|21|33245628|33416946|171319
21	33423452	33426886	3435	0	0	0	0	0	0	0.01875
22	26719492	26721386	1895	0	0	0	0	0	0	0.01875	SEZ6L|protein_coding|22|26565440|26779562|214123
22	27530935	27534116	3182	0	0	0	0	0	0	0.01875
22	28099621	28112565	12945	0	0	0	0	0	0	0.01875	RP1-213J1P__B.1|lincRNA|22|28072556|28110959|38404	RP1-213J1P__B.2|lincRNA|22|28103578|28105929|2352	RP11-375H17.1|antisense|22|28112468|28117665|5198
22	49851591	49869243	17653	0	0	0	0	0	0	0.01875	C22orf34|protein_coding|22|49808176|50051190|243015
1	4510421	4515414	4994	0	0	0	0	0	0	0.0125
1	4684607	4693746	9140	0	0	0	0	0	0	0.0125
1	4705591	4706521	931	0	0	0	0	0	0	0.0125
1	6081890	6082402	513	0	0	0	0	0	0	0.0125	KCNAB2|protein_coding|1|6051526|6161253|109728
1	9196208	9204985	8778	0	0	0	0	0	0	0.0125
1	11719296	11727152	7857	0	0	0	0	0	0	0.0125	FBXO44|protein_coding|1|11714432|11723384|8953	FBXO6|protein_coding|1|11724181|11734411|10231
1	11858551	11907648	49098	0	0	0	0	0	0	0.0125	MTHFR|protein_coding|1|11845780|11866977|21198	CLCN6|protein_coding|1|11866207|11903201|36995	NPPA-AS1|antisense|1|11901074|11908136|7063	NPPA|protein_coding|1|11905766|11908402|2637
1	12608165	12610648	2484	0	0	0	0	0	0	0.0125
1	12768981	12770147	1167	0	0	0	0	0	0	0.0125
1	12873377	12886592	13216	0	0	0	0	0	0	0.0125	RP5-845O24.8|lincRNA|1|12882549|12883022|474	PRAMEF11|protein_coding|1|12884468|12891264|6797
1	13789467	13802616	13150	0	0	0	0	0	0	0.0125	LRRC38|protein_coding|1|13801445|13840543|39099
1	14205415	14206061	647	0	0	0	0	0	0	0.0125
1	17920515	17922087	1573	0	0	0	0	0	0	0.0125	ARHGEF10L|protein_coding|1|17866330|18024369|158040
1	18575534	18576382	849	0	0	0	0	0	0	0.0125	IGSF21|protein_coding|1|18434240|18704977|270738
1	30089011	30101038	12028	0	0	0	0	0	0	0.0125
1	31017377	31028000	10624	0	0	0	0	0	0	0.0125
1	31040435	31049600	9166	0	0	0	0	0	0	0.0125
1	34538816	34540428	1613	0	0	0	0	0	0	0.0125	CSMD2|protein_coding|1|33979609|34631443|651835
1	35348058	35368178	20121	0	0	0	0	0	0	0.0125	DLGAP3|protein_coding|1|35331037|35395186|64150
1	36591013	36600578	9566	0	0	0	0	0	0	0.0125
1	36624424	36684904	60481	0	0	0	0	0	0	0.0125	MAP7D1|protein_coding|1|36621180|36646450|25271	RN7SL131P|misc_RNA|1|36657516|36657769|254
1	36811905	36818501	6597	0	0	0	0	0	0	0.0125	STK40|protein_coding|1|36805225|36851497|46273
1	43333978	43338201	4224	0	0	0	0	0	0	0.0125
1	47264991	47265473	483	0	0	0	0	0	0	0.0125	CYP4B1|protein_coding|1|47223510|47285085|61576
1	49427562	49506772	79211	0	0	0	0	0	0	0.0125	AGBL4|protein_coding|1|48998527|50489585|1491059
1	57988632	57988801	170	0	0	0	0	0	0	0.0125	DAB1|protein_coding|1|57460451|59012406|1551956
1	62650821	62667039	16219	0	0	0	0	0	0	0.0125	PIGPP2|pseudogene|1|62654803|62655625|823	RPS15AP7|pseudogene|1|62656194|62656598|405	L1TD1|protein_coding|1|62660503|62678000|17498
1	80452720	80480241	27522	0	0	0	0	0	0	0.0125
1	110666158	110672004	5847	0	0	0	0	0	0	0.0125
1	118194686	118248969	54284	0	0	0	0	0	0	0.0125	SNORA40|snoRNA|1|118231243|118231364|122	RP11-134N8.2|pseudogene|1|118242651|118242864|214
1	159957301	159961507	4207	0	0	0	0	0	0	0.0125
1	159971244	159986825	15582	0	0	0	0	0	0	0.0125
1	160141931	160142914	984	0	0	0	0	0	0	0.0125	ATP1A4|protein_coding|1|160121360|160156767|35408
1	160146495	160150241	3747	0	0	0	0	0	0	0.0125	ATP1A4|protein_coding|1|160121360|160156767|35408
1	160156028	160157029	1002	0	0	0	0	0	0	0.0125	ATP1A4|protein_coding|1|160121360|160156767|35408
1	164683739	164694347	10609	0	0	0	0	0	0	0.0125	PBX1|protein_coding|1|164524821|164868533|343713
1	170180343	170186353	6011	0	0	0	0	0	0	0.0125	RP11-297H3.3|lincRNA|1|170143544|170210428|66885	ISCUP1|pseudogene|1|170180151|170180598|448
1	170197910	170200987	3078	0	0	0	0	0	0	0.0125	RP11-297H3.3|lincRNA|1|170143544|170210428|66885
1	180334920	180353359	18440	0	0	0	0	0	0	0.0125	ACBD6|protein_coding|1|180244515|180472089|227575
1	180381096	180517764	136669	0	0	0	0	0	0	0.0125	ACBD6|protein_coding|1|180244515|180472089|227575	VDAC1P4|pseudogene|1|180403935|180405071|1137	MIR3121|miRNA|1|180407449|180407525|77	Y_RNA|misc_RNA|1|180488152|180488255|104	AL358354.1|miRNA|1|180514968|180515067|100
1	187101818	187114867	13050	0	0	0	0	0	0	0.0125	LINC01036|lincRNA|1|187061974|187329455|267482
1	193421444	193434383	12940	0	0	0	0	0	0	0.0125
1	193830344	193834142	3799	0	0	0	0	0	0	0.0125
1	198455585	198493095	37511	0	0	0	0	0	0	0.0125	ATP6V1G3|protein_coding|1|198492352|198510075|17724
1	200285954	200293042	7089	0	0	0	0	0	0	0.0125
1	203049677	203049929	253	0	0	0	0	0	0	0.0125
1	203317136	203323513	6378	0	0	0	0	0	0	0.0125	FMOD|protein_coding|1|203309756|203320617|10862	RP11-435P24.2|pseudogene|1|203322493|203322779|287
1	203485143	203494310	9168	0	0	0	0	0	0	0.0125
1	203649424	203652182	2759	0	0	0	0	0	0	0.0125	ATP2B4|protein_coding|1|203595689|203713209|117521
1	204727297	204792105	64809	0	0	0	0	0	0	0.0125
1	204874312	204878045	3734	0	0	0	0	0	0	0.0125	NFASC|protein_coding|1|204797779|204991950|194172
1	204879021	204902426	23406	0	0	0	0	0	0	0.0125	NFASC|protein_coding|1|204797779|204991950|194172
1	207409039	207486051	77013	0	0	0	0	0	0	0.0125	RP11-6J21.2|lincRNA|1|207422412|207482466|60055
1	208161819	208163105	1287	0	0	0	0	0	0	0.0125
1	208183953	208187670	3718	0	0	0	0	0	0	0.0125
1	210993333	211000639	7307	0	0	0	0	0	0	0.0125	KCNH1|protein_coding|1|210856555|211307457|450903
1	214406054	214408457	2404	0	0	0	0	0	0	0.0125
1	214716170	214739137	22968	0	0	0	0	0	0	0.0125	PTPN14|protein_coding|1|214522039|214725792|203754
1	215134518	215142994	8477	0	0	0	0	0	0	0.0125
1	215178484	215183686	5203	0	0	0	0	0	0	0.0125	KCNK2|protein_coding|1|215179118|215410436|231319
1	215216673	215391930	175258	0	0	0	0	0	0	0.0125	KCNK2|protein_coding|1|215179118|215410436|231319
1	217272955	217277610	4656	0	0	0	0	0	0	0.0125	ESRRG|protein_coding|1|216676588|217311097|634510
1	218182319	218190851	8533	0	0	0	0	0	0	0.0125
1	219056759	219080991	24233	0	0	0	0	0	0	0.0125
1	219082746	219084872	2127	0	0	0	0	0	0	0.0125
1	224898614	224956999	58386	0	0	0	0	0	0	0.0125	CNIH3|protein_coding|1|224622362|224928251|305890	RP11-3L21.2|antisense|1|224905206|224918364|13159	AL596330.1|miRNA|1|224910169|224910243|75	RP11-449J1.1|antisense|1|224954602|224961043|6442
1	225116556	225123682	7127	0	0	0	0	0	0	0.0125	DNAH14|protein_coding|1|225083964|225586996|503033
1	225487575	225498736	11162	0	0	0	0	0	0	0.0125	DNAH14|protein_coding|1|225083964|225586996|503033
1	228704638	228830263	125626	0	0	0	0	0	0	0.0125	RNA5SP19|rRNA|1|228743494|228743602|109	DUSP5P1|pseudogene|1|228744885|228788150|43266	RNA5S1|rRNA|1|228746015|228746133|119	RNA5S2|rRNA|1|228748256|228748374|119	RNA5S3|rRNA|1|228750497|228750615|119	RNA5S4|rRNA|1|228752738|228752856|119	RNA5S5|rRNA|1|228754979|228755097|119	RNA5S6|rRNA|1|228757194|228757312|119	RNA5S7|rRNA|1|228759414|228759532|119	RNA5S8|rRNA|1|228761656|228761774|119	RNA5S9|rRNA|1|228763895|228764013|119	RNA5S10|rRNA|1|228766137|228766255|119	RNA5S11|rRNA|1|228768378|228768496|119	RNA5S12|rRNA|1|228770618|228770736|119	RNA5S13|rRNA|1|228772843|228772961|119	RNA5S14|rRNA|1|228775084|228775202|119	RNA5S15|rRNA|1|228777315|228777433|119	RNA5S16|rRNA|1|228779556|228779674|119	RNA5S17|rRNA|1|228781787|228781905|119	RNA5SP18|rRNA|1|228783659|228783779|121	SNORA51|snoRNA|1|228788183|228788307|125	FTH1P2|pseudogene|1|228823162|228823574|413
1	229538926	229551577	12652	0	0	0	0	0	0	0.0125	RN7SKP276|misc_RNA|1|229546247|229546514|268
1	233736316	233737128	813	0	0	0	0	0	0	0.0125
1	240417485	240438423	20939	0	0	0	0	0	0	0.0125	FMN2|protein_coding|1|240177648|240638489|460842
1	241590810	241605330	14521	0	0	0	0	0	0	0.0125	RP11-527D7.1|lincRNA|1|241587592|241596792|9201
2	1626101	1679227	53127	0	0	0	0	0	0	0.0125	AC144450.2|lincRNA|2|1624282|1629191|4910	PXDN|protein_coding|2|1635659|1748624|112966
2	3454218	3466237	12020	0	0	0	0	0	0	0.0125	TRAPPC12|protein_coding|2|3383446|3488865|105420
2	13112719	13118959	6241	0	0	0	0	0	0	0.0125	AC064875.2|processed_transcript|2|13106910|13147138|40229
2	29128015	29160421	32407	0	0	0	0	0	0	0.0125	WDR43|protein_coding|2|29117509|29171088|53580	SNORD92|snoRNA|2|29136530|29136614|85	SNORD53|snoRNA|2|29149933|29150010|78	Y_RNA|misc_RNA|2|29150109|29150206|98	SNORD53_SNORD92|snoRNA|2|29150849|29150926|78
2	34014917	34015463	547	0	0	0	0	0	0	0.0125	AC009499.1|lincRNA|2|33931953|34522820|590868
2	38671044	38712520	41477	0	0	0	0	0	0	0.0125	AC016995.3|lincRNA|2|38633861|38742882|109022	RPLP0P6|pseudogene|2|38708920|38710012|1093
2	69378619	69379279	661	0	0	0	0	0	0	0.0125	ANTXR1|protein_coding|2|69240310|69476459|236150
2	70470463	70473773	3311	0	0	0	0	0	0	0.0125	C2orf42|protein_coding|2|70377012|70475747|98736	TIA1|protein_coding|2|70436576|70475792|39217
2	98786893	98796028	9136	0	0	0	0	0	0	0.0125	VWA3B|protein_coding|2|98703579|98929762|226184
2	101326482	101338644	12163	0	0	0	0	0	0	0.0125
2	102083255	102086517	3263	0	0	0	0	0	0	0.0125	RFX8|protein_coding|2|102013823|102091165|77343
2	102202191	102203267	1077	0	0	0	0	0	0	0.0125
2	102601087	102610828	9742	0	0	0	0	0	0	0.0125	IL1R2|protein_coding|2|102608306|102645006|36701
2	116777272	116784394	7123	0	0	0	0	0	0	0.0125
2	116867638	116869663	2026	0	0	0	0	0	0	0.0125
2	142472875	142484987	12113	0	0	0	0	0	0	0.0125	LRP1B|protein_coding|2|140988992|142889270|1900279
2	142595048	142607001	11954	0	0	0	0	0	0	0.0125	LRP1B|protein_coding|2|140988992|142889270|1900279
2	144106558	144117903	11346	0	0	0	0	0	0	0.0125	ARHGAP15|protein_coding|2|143848931|144525921|676991	AC096558.1|antisense|2|144052990|144238358|185369	RP11-570L15.2|antisense|2|144053155|144329674|276520
2	154415870	154433801	17932	0	0	0	0	0	0	0.0125	AC012501.2|sense_overlapping|2|154278130|154449801|171672
2	155211179	155313023	101845	0	0	0	0	0	0	0.0125	GALNT13|protein_coding|2|154728426|155310361|581936	AC009227.2|antisense|2|155292365|155313950|21586
2	155333563	155358462	24900	0	0	0	0	0	0	0.0125
2	165500375	165501824	1450	0	0	0	0	0	0	0.0125
2	165828501	165838608	10108	0	0	0	0	0	0	0.0125
2	176919097	176925345	6249	0	0	0	0	0	0	0.0125
2	189165269	189256316	91048	0	0	0	0	0	0	0.0125	GULP1|protein_coding|2|189156396|189460653|304258
2	192086683	192090657	3975	0	0	0	0	0	0	0.0125
2	192975999	192982208	6210	0	0	0	0	0	0	0.0125	TMEFF2|protein_coding|2|192813769|193060435|246667
2	217447596	217452378	4783	0	0	0	0	0	0	0.0125
2	219686356	219716122	29767	0	0	0	0	0	0	0.0125	PRKAG3|protein_coding|2|219687106|219696809|9704	AC009974.11|pseudogene|2|219706322|219706788|467
2	224238116	224238206	91	0	0	0	0	0	0	0.0125
2	224243412	224244453	1042	0	0	0	0	0	0	0.0125
2	233218029	233234970	16942	0	0	0	0	0	0	0.0125
2	235974184	235977818	3635	0	0	0	0	0	0	0.0125
2	235991805	236015431	23627	0	0	0	0	0	0	0.0125	AC114814.4|lincRNA|2|235993466|235997230|3765
2	236041026	236041170	145	0	0	0	0	0	0	0.0125
2	240272274	240279945	7672	0	0	0	0	0	0	0.0125	HDAC4|protein_coding|2|239969864|240323348|353485	MIR2467|miRNA|2|240273419|240273499|81
3	1009686	1009825	140	0	0	0	0	0	0	0.0125
3	1816991	1848422	31432	0	0	0	0	0	0	0.0125
3	2584446	2586882	2437	0	0	0	0	0	0	0.0125	CNTN4|protein_coding|3|2140497|3099645|959149
3	2595394	2602012	6619	0	0	0	0	0	0	0.0125	CNTN4|protein_coding|3|2140497|3099645|959149
3	2603447	2604971	1525	0	0	0	0	0	0	0.0125	CNTN4|protein_coding|3|2140497|3099645|959149
3	4076920	4077793	874	0	0	0	0	0	0	0.0125	SUMF1|protein_coding|3|3742498|4508965|766468
3	9619668	9649229	29562	0	0	0	0	0	0	0.0125	DUSP5P2|pseudogene|3|9642432|9644412|1981
3	14345235	14366489	21255	0	0	0	0	0	0	0.0125	RP11-536I6.2|lincRNA|3|14313873|14345345|31473
3	15717421	15724242	6822	0	0	0	0	0	0	0.0125	ANKRD28|protein_coding|3|15708743|15901278|192536
3	18892696	18928465	35770	0	0	0	0	0	0	0.0125	AC144521.1|processed_transcript|3|18486516|18959184|472669
3	20321280	20374852	53573	0	0	0	0	0	0	0.0125
3	22485154	22526218	41065	0	0	0	0	0	0	0.0125
3	24868490	24878349	9860	0	0	0	0	0	0	0.0125	AC133680.1|lincRNA|3|24729410|25215796|486387
3	27530559	27533448	2890	0	0	0	0	0	0	0.0125
3	30660430	30661169	740	0	0	0	0	0	0	0.0125	TGFBR2|protein_coding|3|30647994|30735634|87641
3	33106534	33141426	34893	0	0	0	0	0	0	0.0125	GLB1|protein_coding|3|33038100|33138722|100623	SUMO2P10|pseudogene|3|33118696|33118983|288	TMPPE|protein_coding|3|33131913|33138293|6381
3	42192194	42253346	61153	0	0	0	0	0	0	0.0125	TRAK1|protein_coding|3|42055294|42267381|212088
3	64868227	64918557	50331	0	0	0	0	0	0	0.0125	ADAMTS9-AS2|antisense|3|64670585|64997143|326559
3	66163179	66170144	6966	0	0	0	0	0	0	0.0125	SLC25A26|protein_coding|3|66119285|66438540|319256
3	74532579	74539710	7132	0	0	0	0	0	0	0.0125	CNTN3|protein_coding|3|74311719|74570291|258573
3	76659334	76685314	25981	0	0	0	0	0	0	0.0125	ROBO2|protein_coding|3|75955846|77699115|1743270
3	76693750	76721413	27664	0	0	0	0	0	0	0.0125	ROBO2|protein_coding|3|75955846|77699115|1743270
3	77207184	77210244	3061	0	0	0	0	0	0	0.0125	ROBO2|protein_coding|3|75955846|77699115|1743270
3	77235612	77247731	12120	0	0	0	0	0	0	0.0125	ROBO2|protein_coding|3|75955846|77699115|1743270
3	111726817	111728514	1698	0	0	0	0	0	0	0.0125	TAGLN3|protein_coding|3|111717511|111732734|15224
3	112948234	112955253	7020	0	0	0	0	0	0	0.0125	BOC|protein_coding|3|112929850|113006303|76454
3	117508847	117510442	1596	0	0	0	0	0	0	0.0125	LSAMP|protein_coding|3|115521235|117716095|2194861	RP11-384F7.2|lincRNA|3|117391001|117716439|325439	RP11-768G7.3|lincRNA|3|117509520|117512612|3093
3	122027284	122027422	139	0	0	0	0	0	0	0.0125
3	129696110	129757098	60989	0	0	0	0	0	0	0.0125	TRH|protein_coding|3|129693148|129696781|3634	RP11-93K22.1|pseudogene|3|129717374|129717779|406	RP11-93K22.7|pseudogene|3|129732025|129732384|360	OR7E129P|pseudogene|3|129740396|129741363|968	AC083906.1|miRNA|3|129752301|129752388|88	OR7E21P|pseudogene|3|129753396|129754382|987
3	142650912	142688843	37932	0	0	0	0	0	0	0.0125	RP11-372E1.4|antisense|3|142645517|142661376|15860	PAQR9|protein_coding|3|142668006|142682178|14173	RP11-372E1.7|pseudogene|3|142679214|142679385|172	RP11-372E1.6|antisense|3|142681796|142720401|38606	U2SURP|protein_coding|3|142683339|142779567|96229
3	146894212	146980155	85944	0	0	0	0	0	0	0.0125	RP11-649A16.1|antisense|3|146627472|147088443|460972
3	148483609	148493069	9461	0	0	0	0	0	0	0.0125
3	149802213	149809643	7431	0	0	0	0	0	0	0.0125	RP11-167H9.4|antisense|3|149757001|149931513|174513
3	150863599	150887779	24181	0	0	0	0	0	0	0.0125	MED12L|protein_coding|3|150803484|151154860|351377
3	151258906	151261679	2774	0	0	0	0	0	0	0.0125
3	151294903	151334002	39100	0	0	0	0	0	0	0.0125
3	151335864	151336919	1056	0	0	0	0	0	0	0.0125
3	151341482	151349081	7600	0	0	0	0	0	0	0.0125
3	153246529	153248087	1559	0	0	0	0	0	0	0.0125	RP11-23D24.2|processed_transcript|3|153102723|153697975|595253
3	156698922	156715859	16938	0	0	0	0	0	0	0.0125	LEKR1|protein_coding|3|156543270|156763918|220649	RP11-6F2.3|pseudogene|3|156705906|156706501|596
3	164991273	165059247	67975	0	0	0	0	0	0	0.0125	RP11-85M11.2|lincRNA|3|164924748|165373211|448464
3	165141666	165182316	40651	0	0	0	0	0	0	0.0125	RP11-85M11.2|lincRNA|3|164924748|165373211|448464
3	165202624	165208170	5547	0	0	0	0	0	0	0.0125	RP11-85M11.2|lincRNA|3|164924748|165373211|448464
3	168913335	168913615	281	0	0	0	0	0	0	0.0125	MECOM|protein_coding|3|168801287|169381406|580120
3	171101619	171102333	715	0	0	0	0	0	0	0.0125	TNIK|protein_coding|3|170779128|171178197|399070
3	181176194	181185538	9345	0	0	0	0	0	0	0.0125	SOX2-OT|sense_overlapping|3|180707558|181554668|847111
3	189046573	189049766	3194	0	0	0	0	0	0	0.0125
3	189164438	189173330	8893	0	0	0	0	0	0	0.0125
3	189214271	189232959	18689	0	0	0	0	0	0	0.0125
3	190032124	190032473	350	0	0	0	0	0	0	0.0125	CLDN1|protein_coding|3|190023490|190040264|16775
3	192290939	192293959	3021	0	0	0	0	0	0	0.0125	FGF12|protein_coding|3|191857184|192485553|628370
3	192295856	192304665	8810	0	0	0	0	0	0	0.0125	FGF12|protein_coding|3|191857184|192485553|628370
3	192325848	192332383	6536	0	0	0	0	0	0	0.0125	FGF12|protein_coding|3|191857184|192485553|628370
3	194591434	194593968	2535	0	0	0	0	0	0	0.0125
3	195588634	195622045	33412	0	0	0	0	0	0	0.0125	TNK2|protein_coding|3|195590235|195638816|48582
4	8419144	8453092	33949	0	0	0	0	0	0	0.0125	ACOX3|protein_coding|4|8368009|8442450|74442	TRMT44|protein_coding|4|8437867|8495258|57392
4	11549427	11556893	7467	0	0	0	0	0	0	0.0125
4	13079911	13093689	13779	0	0	0	0	0	0	0.0125
4	13100873	13101569	697	0	0	0	0	0	0	0.0125
4	13106410	13119332	12923	0	0	0	0	0	0	0.0125
4	13180950	13268393	87444	0	0	0	0	0	0	0.0125
4	14027488	14028364	877	0	0	0	0	0	0	0.0125
4	16618725	16637714	18990	0	0	0	0	0	0	0.0125	LDB2|protein_coding|4|16503164|16900432|397269
4	16845480	16846869	1390	0	0	0	0	0	0	0.0125	LDB2|protein_coding|4|16503164|16900432|397269
4	16853289	16885980	32692	0	0	0	0	0	0	0.0125	LDB2|protein_coding|4|16503164|16900432|397269
4	16931498	16936837	5340	0	0	0	0	0	0	0.0125
4	18841606	18948238	106633	0	0	0	0	0	0	0.0125
4	20544757	20544983	227	0	0	0	0	0	0	0.0125	SLIT2|protein_coding|4|20254883|20622184|367302
4	23349322	23393465	44144	0	0	0	0	0	0	0.0125
4	24504333	24512809	8477	0	0	0	0	0	0	0.0125
4	29760351	29761735	1385	0	0	0	0	0	0	0.0125
4	32432439	32433540	1102	0	0	0	0	0	0	0.0125
4	32435959	32445068	9110	0	0	0	0	0	0	0.0125
4	35255941	35258139	2199	0	0	0	0	0	0	0.0125
4	38907292	38907981	690	0	0	0	0	0	0	0.0125	FAM114A1|protein_coding|4|38869298|38947360|78063
4	43968432	43971183	2752	0	0	0	0	0	0	0.0125
4	94408684	94409428	745	0	0	0	0	0	0	0.0125	GRID2|protein_coding|4|93225550|94695707|1470158
4	96558389	96560112	1724	0	0	0	0	0	0	0.0125
4	99537739	99539498	1760	0	0	0	0	0	0	0.0125	TSPAN5|protein_coding|4|99391518|99579780|188263
4	110663116	110665246	2131	0	0	0	0	0	0	0.0125	CFI|protein_coding|4|110661852|110723335|61484
4	111504868	111522232	17365	0	0	0	0	0	0	0.0125	RP11-380D23.2|lincRNA|4|111516671|111536614|19944
4	111606162	111731965	125804	0	0	0	0	0	0	0.0125	RP11-777N19.1|lincRNA|4|111715559|111718500|2942
4	124319778	124343564	23787	0	0	0	0	0	0	0.0125	SPRY1|protein_coding|4|124317950|124324910|6961
4	124387480	124387708	229	0	0	0	0	0	0	0.0125
4	131278223	131281790	3568	0	0	0	0	0	0	0.0125
4	138874087	138899267	25181	0	0	0	0	0	0	0.0125
4	148309600	148332600	23001	0	0	0	0	0	0	0.0125
4	156020576	156024227	3652	0	0	0	0	0	0	0.0125
4	160855175	160857134	1960	0	0	0	0	0	0	0.0125
4	163461049	163461083	35	0	0	0	0	0	0	0.0125
4	165472511	165480892	8382	0	0	0	0	0	0	0.0125
4	166449887	166451457	1571	0	0	0	0	0	0	0.0125
4	166495322	166495477	156	0	0	0	0	0	0	0.0125
4	171644859	171673685	28827	0	0	0	0	0	0	0.0125	RP11-322J23.1|lincRNA|4|171663620|171664869|1250
4	171711581	171771453	59873	0	0	0	0	0	0	0.0125	RP11-213L8.1|pseudogene|4|171735490|171735699|210
4	174200587	174215140	14554	0	0	0	0	0	0	0.0125	GALNT7|protein_coding|4|174089904|174245118|155215
4	174260051	174264078	4028	0	0	0	0	0	0	0.0125
4	174487181	174491044	3864	0	0	0	0	0	0	0.0125	HAND2-AS1|antisense|4|174448421|174512475|64055
4	178221593	178226705	5113	0	0	0	0	0	0	0.0125
4	182232908	182263782	30875	0	0	0	0	0	0	0.0125
4	184278674	184283343	4670	0	0	0	0	0	0	0.0125
4	186715313	186716252	940	0	0	0	0	0	0	0.0125	SORBS2|protein_coding|4|186506598|186877806|371209
5	2627953	2628452	500	0	0	0	0	0	0	0.0125
5	5546894	5557811	10918	0	0	0	0	0	0	0.0125
5	21146144	21171808	25665	0	0	0	0	0	0	0.0125
5	23418092	23435731	17640	0	0	0	0	0	0	0.0125
5	23440136	23444680	4545	0	0	0	0	0	0	0.0125
5	32757999	32830360	72362	0	0	0	0	0	0	0.0125	NPR3|protein_coding|5|32689176|32791819|102644	AC026703.2|miRNA|5|32781644|32781745|102	AC026703.1|protein_coding|5|32788945|32791819|2875
5	34256256	34318978	62723	0	0	0	0	0	0	0.0125
5	36457713	36473663	15951	0	0	0	0	0	0	0.0125
5	38267710	38287694	19985	0	0	0	0	0	0	0.0125	EGFLAM|protein_coding|5|38258511|38465123|206613	EGFLAM-AS4|antisense|5|38282366|38291088|8723
5	38424627	38468420	43794	0	0	0	0	0	0	0.0125	EGFLAM|protein_coding|5|38258511|38465123|206613	EGFLAM-AS1|antisense|5|38425138|38427478|2341	CTD-2108O9.4|pseudogene|5|38429994|38430262|269	CTD-2263F21.1|antisense|5|38461029|38468441|7413
5	41008651	41019229	10579	0	0	0	0	0	0	0.0125	MROH2B|protein_coding|5|40998119|41071444|73326
5	41048737	41056295	7559	0	0	0	0	0	0	0.0125	MROH2B|protein_coding|5|40998119|41071444|73326
5	41564327	41632477	68151	0	0	0	0	0	0	0.0125	CTD-2122P11.1|pseudogene|5|41585984|41587889|1906
5	50221844	50228977	7134	0	0	0	0	0	0	0.0125	RP11-317O24.2|lincRNA|5|50225318|50230355|5038
5	51859243	51922862	63620	0	0	0	0	0	0	0.0125	CTD-2141G3.1|pseudogene|5|51875389|51876940|1552
5	51988080	52001608	13529	0	0	0	0	0	0	0.0125	CTD-2288O8.1|antisense|5|51971027|52083860|112834
5	71512343	71527609	15267	0	0	0	0	0	0	0.0125	MRPS27|protein_coding|5|71515236|71616473|101238
5	72594278	72596543	2266	0	0	0	0	0	0	0.0125
5	80697799	80713033	15235	0	0	0	0	0	0	0.0125	SSBP2|protein_coding|5|80708840|81047616|338777
5	100660838	100660902	65	0	0	0	0	0	0	0.0125
5	119227784	119230798	3015	0	0	0	0	0	0	0.0125
5	146065428	146071245	5818	0	0	0	0	0	0	0.0125	PPP2R2B|protein_coding|5|145967936|146464347|496412
5	147188476	147190119	1644	0	0	0	0	0	0	0.0125
5	148679988	148701328	21341	0	0	0	0	0	0	0.0125	AFAP1L1|protein_coding|5|148651434|148721365|69932
5	149483094	149486320	3227	0	0	0	0	0	0	0.0125	CSF1R|protein_coding|5|149432854|149492935|60082
5	155048863	155067321	18459	0	0	0	0	0	0	0.0125
5	165436872	165438679	1808	0	0	0	0	0	0	0.0125
6	1629898	1634601	4704	0	0	0	0	0	0	0.0125	GMDS|protein_coding|6|1624041|2245926|621886
6	1653756	1663139	9384	0	0	0	0	0	0	0.0125	GMDS|protein_coding|6|1624041|2245926|621886
6	4297912	4310398	12487	0	0	0	0	0	0	0.0125
6	5740548	5741935	1388	0	0	0	0	0	0	0.0125	FARS2|protein_coding|6|5261277|5771813|510537
6	9247320	9247588	269	0	0	0	0	0	0	0.0125
6	23124083	23127485	3403	0	0	0	0	0	0	0.0125	RNU6-1060P|snRNA|6|23125209|23125315|107
6	26093237	26096840	3604	0	0	0	0	0	0	0.0125	HFE|protein_coding|6|26087509|26098571|11063
6	31846710	31851354	4645	0	0	0	0	0	0	0.0125	SLC44A4|protein_coding|6|31830969|31846823|15855	EHMT2|protein_coding|6|31847536|31865464|17929
6	33183758	33204548	20791	0	0	0	0	0	0	0.0125	ZNF70P1|pseudogene|6|33183482|33184105|624
6	34134751	34144188	9438	0	0	0	0	0	0	0.0125
6	37541979	37547721	5743	0	0	0	0	0	0	0.0125
6	46618966	46703891	84926	0	0	0	0	0	0	0.0125	CYP39A1|protein_coding|6|46517541|46620523|102983	SLC25A27|protein_coding|6|46620678|46645930|25253	RP11-446F17.3|antisense|6|46638181|46655902|17722	TDRD6|protein_coding|6|46655612|46672056|16445	PLA2G7|protein_coding|6|46671938|46703430|31493
6	46729643	46732192	2550	0	0	0	0	0	0	0.0125
6	46757276	46949662	192387	0	0	0	0	0	0	0.0125	MEP1A|protein_coding|6|46761127|46807515|46389	GPR116|protein_coding|6|46820249|46922680|102432	RP3-365O12.2|antisense|6|46871208|46876815|5608
6	67102645	67152827	50183	0	0	0	0	0	0	0.0125
6	69300735	69517265	216531	0	0	0	0	0	0	0.0125	RP11-361F19.1|pseudogene|6|69308096|69308285|190	RP3-525N10.2|antisense|6|69339854|69344919|5066	BAI3|protein_coding|6|69345259|70099403|754145
6	72725251	72754763	29513	0	0	0	0	0	0	0.0125	RIMS1|protein_coding|6|72596406|73112845|516440
6	72759419	72770691	11273	0	0	0	0	0	0	0.0125	RIMS1|protein_coding|6|72596406|73112845|516440
6	73541506	73564113	22608	0	0	0	0	0	0	0.0125	KCNQ5|protein_coding|6|73331520|73908574|577055
6	74428365	74444611	16247	0	0	0	0	0	0	0.0125	CD109|protein_coding|6|74405508|74538040|132533
6	82020301	82027309	7009	0	0	0	0	0	0	0.0125
6	82390854	82413747	22894	0	0	0	0	0	0	0.0125	FAM46A|protein_coding|6|82201156|82462491|261336
6	82415336	82464180	48845	0	0	0	0	0	0	0.0125	FAM46A|protein_coding|6|82201156|82462491|261336	RP5-991C6.4|sense_intronic|6|82434439|82446070|11632
6	82470945	82542506	71562	0	0	0	0	0	0	0.0125	SNORA70|snoRNA|6|82473741|82473873|133	RP5-991C6.2|pseudogene|6|82473928|82474220|293	RP5-991C6.3|lincRNA|6|82523003|82523874|872
6	82544769	82545335	567	0	0	0	0	0	0	0.0125
6	82754265	82758656	4392	0	0	0	0	0	0	0.0125
6	99974667	99980521	5855	0	0	0	0	0	0	0.0125	TSTD3|antisense|6|99968569|99979794|11226
6	106930574	106934871	4298	0	0	0	0	0	0	0.0125
6	117845249	117851340	6092	0	0	0	0	0	0	0.0125	GOPC|protein_coding|6|117639374|117923691|284318	DCBLD1|protein_coding|6|117774980|117891021|116042
6	118999265	119023811	24547	0	0	0	0	0	0	0.0125	CEP85L|protein_coding|6|118781935|119031238|249304
6	119032327	119042898	10572	0	0	0	0	0	0	0.0125
6	133679830	133713151	33322	0	0	0	0	0	0	0.0125	EYA4|protein_coding|6|133561736|133853258|291523
6	138643271	138644490	1220	0	0	0	0	0	0	0.0125	KIAA1244|protein_coding|6|138483058|138665800|182743
6	138652842	138732238	79397	0	0	0	0	0	0	0.0125	KIAA1244|protein_coding|6|138483058|138665800|182743	RP3-422G23.4|protein_coding|6|138699042|138704212|5171	RP3-422G23.3|pseudogene|6|138714510|138714681|172	MARCKSL1P2|pseudogene|6|138723722|138724697|976	HEBP2|protein_coding|6|138724668|138743334|18667
6	138735398	138738294	2897	0	0	0	0	0	0	0.0125	HEBP2|protein_coding|6|138724668|138743334|18667
6	144115584	144131125	15542	0	0	0	0	0	0	0.0125	PHACTR2|protein_coding|6|143857982|144152322|294341	RP3-468K18.5|protein_coding|6|144128229|144165754|37526
6	148226088	148267196	41109	0	0	0	0	0	0	0.0125	RP11-307P5.1|lincRNA|6|147981839|148275073|293235
6	149189294	149194023	4730	0	0	0	0	0	0	0.0125	UST|protein_coding|6|149068464|149398126|329663
6	150639356	150640054	699	0	0	0	0	0	0	0.0125
6	150923205	150928057	4853	0	0	0	0	0	0	0.0125	PLEKHG1|protein_coding|6|150920999|151164799|243801	RP11-136K14.1|sense_intronic|6|150921970|150926986|5017
6	150928771	150930792	2022	0	0	0	0	0	0	0.0125	PLEKHG1|protein_coding|6|150920999|151164799|243801
6	151496170	151523175	27006	0	0	0	0	0	0	0.0125	RP1-292B18.4|antisense|6|151409239|151549582|140344	RP1-297M16.2|lincRNA|6|151517816|151518773|958	RNU6-300P|snRNA|6|151522476|151522579|104
6	151539266	151544523	5258	0	0	0	0	0	0	0.0125	RP1-292B18.4|antisense|6|151409239|151549582|140344
6	152419080	152419190	111	0	0	0	0	0	0	0.0125	ESR1|protein_coding|6|151977826|152450754|472929
6	153832823	153862286	29464	0	0	0	0	0	0	0.0125
6	163069693	163092867	23175	0	0	0	0	0	0	0.0125	PARK2|protein_coding|6|161768452|163148803|1380352
6	163130237	163149342	19106	0	0	0	0	0	0	0.0125	PARK2|protein_coding|6|161768452|163148803|1380352	PACRG|protein_coding|6|163148164|163736524|588361
6	163742018	163787850	45833	0	0	0	0	0	0	0.0125	RP3-495O10.1|pseudogene|6|163784242|163784495|254
6	164933802	164933846	45	0	0	0	0	0	0	0.0125
6	166770672	166774160	3489	0	0	0	0	0	0	0.0125
6	166793966	166796476	2511	0	0	0	0	0	0	0.0125	MPC1|protein_coding|6|166778407|166796486|18080
6	170545702	170557721	12020	0	0	0	0	0	0	0.0125
7	1266320	1273250	6931	0	0	0	0	0	0	0.0125	UNCX|protein_coding|7|1272543|1276954|4412
7	3272917	3273068	152	0	0	0	0	0	0	0.0125
7	3281071	3303869	22799	0	0	0	0	0	0	0.0125	AC073316.1|antisense|7|3303664|3342084|38421
7	7495555	7495886	332	0	0	0	0	0	0	0.0125	COL28A1|protein_coding|7|7395834|7575484|179651
7	13961882	13963017	1136	0	0	0	0	0	0	0.0125	ETV1|protein_coding|7|13930853|14031050|100198
7	28309451	28310703	1253	0	0	0	0	0	0	0.0125
7	29844556	29849228	4673	0	0	0	0	0	0	0.0125	WIPF3|protein_coding|7|29846102|29956682|110581
7	36341659	36342043	385	0	0	0	0	0	0	0.0125
7	52748496	52763989	15494	0	0	0	0	0	0	0.0125
7	52792976	52799418	6443	0	0	0	0	0	0	0.0125
7	55102309	55105320	3012	0	0	0	0	0	0	0.0125	EGFR|protein_coding|7|55086714|55324313|237600
7	57856728	57868103	11376	0	0	0	0	0	0	0.0125
7	128450677	128453626	2950	0	0	0	0	0	0	0.0125	CCDC136|protein_coding|7|128430811|128462186|31376
7	128533315	128539097	5783	0	0	0	0	0	0	0.0125	KCP|processed_transcript|7|128502505|128550773|48269
7	129654036	129705942	51907	0	0	0	0	0	0	0.0125	RP11-306G20.1|antisense|7|129593074|129666391|73318	ZC3HC1|protein_coding|7|129658126|129691291|33166	RNA5SP245|rRNA|7|129667117|129667237|121
7	136523015	136524031	1017	0	0	0	0	0	0	0.0125	hsa-mir-490|antisense|7|136370306|136866854|496549
7	136570164	136574848	4685	0	0	0	0	0	0	0.0125	hsa-mir-490|antisense|7|136370306|136866854|496549	CHRM2|protein_coding|7|136553416|136705002|151587
7	140219415	140313381	93967	0	0	0	0	0	0	0.0125	DENND2A|protein_coding|7|140218220|140373793|155574	AC006452.1|miRNA|7|140280087|140280149|63	Y_RNA|misc_RNA|7|140309647|140309755|109
7	141148415	141160655	12241	0	0	0	0	0	0	0.0125	TMEM178B|protein_coding|7|140774032|141180180|406149
7	154577987	154580347	2361	0	0	0	0	0	0	0.0125	DPP6|protein_coding|7|153584182|154685995|1101814
7	156107738	156111133	3396	0	0	0	0	0	0	0.0125
7	156543432	156714733	171302	0	0	0	0	0	0	0.0125	LMBR1|protein_coding|7|156461646|156685924|224279	RNU4-31P|snRNA|7|156664772|156664912|141
7	156886412	156933082	46671	0	0	0	0	0	0	0.0125	AC006967.1|protein_coding|7|156902674|156903764|1091	UBE3C|protein_coding|7|156931607|157062066|130460
8	4380425	4390790	10366	0	0	0	0	0	0	0.0125	CSMD1|protein_coding|8|2792875|4852494|2059620
8	4959465	4960905	1441	0	0	0	0	0	0	0.0125
8	5691130	5693057	1928	0	0	0	0	0	0	0.0125
8	10508010	10512187	4178	0	0	0	0	0	0	0.0125	RP1L1|protein_coding|8|10463859|10569697|105839
8	14676330	14677497	1168	0	0	0	0	0	0	0.0125	SGCZ|protein_coding|8|13947373|15095848|1148476
8	14681373	14693359	11987	0	0	0	0	0	0	0.0125	SGCZ|protein_coding|8|13947373|15095848|1148476
8	14695078	14699030	3953	0	0	0	0	0	0	0.0125	SGCZ|protein_coding|8|13947373|15095848|1148476
8	15079460	15086746	7287	0	0	0	0	0	0	0.0125	SGCZ|protein_coding|8|13947373|15095848|1148476
8	15361578	15384839	23262	0	0	0	0	0	0	0.0125	TUSC3|protein_coding|8|15274724|15624158|349435	AC091559.1|miRNA|8|15379393|15379475|83
8	15899747	15902596	2850	0	0	0	0	0	0	0.0125
8	15912373	15914915	2543	0	0	0	0	0	0	0.0125
8	16487823	16502277	14455	0	0	0	0	0	0	0.0125	RP11-13N12.2|lincRNA|8|16461764|16522388|60625
8	16689880	16698580	8701	0	0	0	0	0	0	0.0125	RP11-13N12.1|lincRNA|8|16534414|16772553|238140
8	17973260	17973260	1	0	0	0	0	0	0	0.0125
8	18921941	18923217	1277	0	0	0	0	0	0	0.0125	PSD3|protein_coding|8|18384811|18942240|557430
8	21143449	21148772	5324	0	0	0	0	0	0	0.0125
8	22021130	22033615	12486	0	0	0	0	0	0	0.0125	SFTPC|protein_coding|8|22014426|22021992|7567	BMP1|protein_coding|8|22022249|22069839|47591	AC105206.1|pseudogene|8|22026851|22029223|2373
8	23006912	23020459	13548	0	0	0	0	0	0	0.0125	TNFRSF10D|protein_coding|8|22993101|23021543|28443
8	23024047	23024622	576	0	0	0	0	0	0	0.0125
8	30137393	30161592	24200	0	0	0	0	0	0	0.0125
8	30900523	30908937	8415	0	0	0	0	0	0	0.0125	WRN|protein_coding|8|30891317|31031285|139969
8	31093436	31131821	38386	0	0	0	0	0	0	0.0125
8	75615877	75642319	26443	0	0	0	0	0	0	0.0125	RP11-758M4.1|protein_coding|8|75512010|75735548|223539
8	84222914	84398469	175556	0	0	0	0	0	0	0.0125	RP11-51M18.1|lincRNA|8|84315993|84321135|5143
8	97629907	97631723	1817	0	0	0	0	0	0	0.0125
8	122566113	122575031	8919	0	0	0	0	0	0	0.0125
8	122601564	122616727	15164	0	0	0	0	0	0	0.0125
8	130706825	130712578	5754	0	0	0	0	0	0	0.0125
8	139885617	139888026	2410	0	0	0	0	0	0	0.0125	COL22A1|protein_coding|8|139600478|139926249|325772
9	6704475	6712915	8441	0	0	0	0	0	0	0.0125	RP11-390F4.10|lincRNA|9|6704471|6707780|3310
9	7401688	7484796	83109	0	0	0	0	0	0	0.0125	RPL4P5|pseudogene|9|7477045|7478320|1276
9	7502898	7512391	9494	0	0	0	0	0	0	0.0125
9	8110719	8113504	2786	0	0	0	0	0	0	0.0125
9	10370077	10372142	2066	0	0	0	0	0	0	0.0125	PTPRD|protein_coding|9|8314246|10612723|2298478
9	13487781	13495348	7568	0	0	0	0	0	0	0.0125
9	18466451	18478132	11682	0	0	0	0	0	0	0.0125	ADAMTSL1|protein_coding|9|18473892|18910948|437057
9	19178616	19180428	1813	0	0	0	0	0	0	0.0125
9	19444598	19448245	3648	0	0	0	0	0	0	0.0125	ACER2|protein_coding|9|19408925|19452018|43094
9	21675663	21676166	504	0	0	0	0	0	0	0.0125
9	25352153	25377741	25589	0	0	0	0	0	0	0.0125
9	27320908	27322291	1384	0	0	0	0	0	0	0.0125
9	27483415	27484911	1497	0	0	0	0	0	0	0.0125	MOB3B|protein_coding|9|27325207|27529779|204573
9	28229427	28234778	5352	0	0	0	0	0	0	0.0125	LINGO2|protein_coding|9|27948076|28670283|722208
9	32920024	32931615	11592	0	0	0	0	0	0	0.0125	RP11-562M8.4|pseudogene|9|32926049|32926448|400
9	32938583	33056302	117720	0	0	0	0	0	0	0.0125	ASS1P12|pseudogene|9|32945994|32947220|1227	APTX|protein_coding|9|32972604|33025166|52563	TCEA1P4|pseudogene|9|32979558|32980401|844	RP11-54K16.2|pseudogene|9|33019680|33020163|484	DNAJA1|protein_coding|9|33025209|33039905|14697	SMU1|protein_coding|9|33041762|33076665|34904	AL162590.1|miRNA|9|33042107|33042214|108
9	35112301	35114193	1893	0	0	0	0	0	0	0.0125	FAM214B|protein_coding|9|35104109|35116338|12230
9	73916852	73916990	139	0	0	0	0	0	0	0.0125	TRPM3|protein_coding|9|73143979|74061820|917842
9	99093870	99111139	17270	0	0	0	0	0	0	0.0125	SLC35D2|protein_coding|9|99082988|99145992|63005
9	104202372	104223505	21134	0	0	0	0	0	0	0.0125	RP11-490D19.11|pseudogene|9|104212083|104212215|133
9	110330987	110332979	1993	0	0	0	0	0	0	0.0125
9	112392861	112409072	16212	0	0	0	0	0	0	0.0125	PALM2|protein_coding|9|112403068|112713755|310688
9	119562393	119575496	13104	0	0	0	0	0	0	0.0125	ASTN2|protein_coding|9|119187504|120177348|989845
9	132157078	132162067	4990	0	0	0	0	0	0	0.0125
9	132592209	132615323	23115	0	0	0	0	0	0	0.0125	C9orf78|protein_coding|9|132589569|132598142|8574	USP20|protein_coding|9|132596977|132644107|47131
9	132895594	132900635	5042	0	0	0	0	0	0	0.0125	GPR107|protein_coding|9|132815705|132902448|86744
9	136311204	136341099	29896	0	0	0	0	0	0	0.0125	ADAMTS13|protein_coding|9|136279478|136324508|45031	CACFD1|protein_coding|9|136325089|136335970|10882	SLC2A6|protein_coding|9|136336217|136344259|8043
9	136380600	136386722	6123	0	0	0	0	0	0	0.0125	TMEM8C|protein_coding|9|136379708|136393734|14027
9	138670729	138675584	4856	0	0	0	0	0	0	0.0125	KCNT1|protein_coding|9|138594031|138684992|90962
9	138959672	138962889	3218	0	0	0	0	0	0	0.0125	NACC2|protein_coding|9|138898383|138987131|88749
9	139583208	139607783	24576	0	0	0	0	0	0	0.0125	AL590226.1|miRNA|9|139588588|139588714|127	FAM69B|protein_coding|9|139607022|139618502|11481
9	140141778	140179540	37763	0	0	0	0	0	0	0.0125	FAM166A|protein_coding|9|140138036|140142222|4187	C9orf173|protein_coding|9|140145713|140147934|2222	NELFB|protein_coding|9|140149625|140167998|18374	TOR4A|protein_coding|9|140172201|140177093|4893
9	140326388	140366766	40379	0	0	0	0	0	0	0.0125	NOXA1|protein_coding|9|140317802|140328858|11057	ENTPD8|protein_coding|9|140328816|140336268|7453	NSMF|protein_coding|9|140342022|140353786|11765	PNPLA7|protein_coding|9|140354404|140444986|90583
9	140458748	140469590	10843	0	0	0	0	0	0	0.0125	DPH7|protein_coding|9|140449356|140473387|24032
10	1242080	1247194	5115	0	0	0	0	0	0	0.0125	ADARB2|protein_coding|10|1228073|1779670|551598
10	3684254	3686150	1897	0	0	0	0	0	0	0.0125
10	10549530	10552640	3111	0	0	0	0	0	0	0.0125
10	13211835	13214785	2951	0	0	0	0	0	0	0.0125	MCM10|protein_coding|10|13203554|13253104|49551
10	13264824	13266870	2047	0	0	0	0	0	0	0.0125	UCMA|protein_coding|10|13263767|13276334|12568
10	13284879	13312862	27984	0	0	0	0	0	0	0.0125
10	13874801	13875635	835	0	0	0	0	0	0	0.0125	FRMD4A|protein_coding|10|13685706|14504141|818436
10	14067344	14067435	92	0	0	0	0	0	0	0.0125	FRMD4A|protein_coding|10|13685706|14504141|818436
10	18509447	18525288	15842	0	0	0	0	0	0	0.0125	CACNB2|protein_coding|10|18429606|18830798|401193	RP11-109I13.2|processed_transcript|10|18523097|18550123|27027
10	19064202	19094793	30592	0	0	0	0	0	0	0.0125
10	19323165	19330039	6875	0	0	0	0	0	0	0.0125
10	19355076	19401803	46728	0	0	0	0	0	0	0.0125
10	20506276	20531932	25657	0	0	0	0	0	0	0.0125	PLXDC2|protein_coding|10|20105168|20578785|473618
10	21516553	21549785	33233	0	0	0	0	0	0	0.0125	LUZP4P1|pseudogene|10|21536681|21537024|344
10	28643615	28650972	7358	0	0	0	0	0	0	0.0125
10	33445311	33446700	1390	0	0	0	0	0	0	0.0125
10	38526868	38555741	28874	0	0	0	0	0	0	0.0125	RP11-672F9.1|lincRNA|10|38536850|38622083|85234	RP11-508N22.11|pseudogene|10|38539370|38539531|162
10	72052713	72054743	2031	0	0	0	0	0	0	0.0125
10	72267084	72267183	100	0	0	0	0	0	0	0.0125	PALD1|protein_coding|10|72238577|72328205|89629
10	72422432	72449329	26898	0	0	0	0	0	0	0.0125	ADAMTS14|protein_coding|10|72432559|72522197|89639
10	78673144	78705398	32255	0	0	0	0	0	0	0.0125	KCNMA1|protein_coding|10|78629359|79398353|768995	RP11-443A13.5|antisense|10|78647802|78740382|92581
10	87421062	87619210	198149	0	0	0	0	0	0	0.0125	GRID1|protein_coding|10|87359312|88126250|766939	RP11-93H12.3|pseudogene|10|87468517|87468924|408
10	87867012	87868648	1637	0	0	0	0	0	0	0.0125	GRID1|protein_coding|10|87359312|88126250|766939
10	91782522	91784173	1652	0	0	0	0	0	0	0.0125
10	97152143	97159712	7570	0	0	0	0	0	0	0.0125	SORBS1|protein_coding|10|97071528|97321171|249644
10	112193228	112204443	11216	0	0	0	0	0	0	0.0125	RP11-525A16.4|lincRNA|10|112188598|112255962|67365	AL355512.1|miRNA|10|112193999|112194143|145
10	117227412	117227977	566	0	0	0	0	0	0	0.0125	ATRNL1|protein_coding|10|116853124|117708503|855380
10	123936914	123937901	988	0	0	0	0	0	0	0.0125	TACC2|protein_coding|10|123748689|124014060|265372
10	125178726	125194630	15905	0	0	0	0	0	0	0.0125	RP11-282I1.1|lincRNA|10|125115966|125277224|161259	RP11-338O1.2|lincRNA|10|125185229|125187156|1928
10	128118906	128121787	2882	0	0	0	0	0	0	0.0125	C10orf90|protein_coding|10|128113566|128359079|245514
10	128180147	128180189	43	0	0	0	0	0	0	0.0125	C10orf90|protein_coding|10|128113566|128359079|245514
10	131508879	131509483	605	0	0	0	0	0	0	0.0125	MGMT|protein_coding|10|131265448|131566271|300824
10	132465790	132509098	43309	0	0	0	0	0	0	0.0125
10	133478204	133483485	5282	0	0	0	0	0	0	0.0125
10	133544694	133559274	14581	0	0	0	0	0	0	0.0125
10	134690648	134693722	3075	0	0	0	0	0	0	0.0125	TTC40|protein_coding|10|134621896|134756327|134432
11	7620558	7622393	1836	0	0	0	0	0	0	0.0125	PPFIBP2|protein_coding|11|7534529|7678358|143830
11	11031433	11040761	9329	0	0	0	0	0	0	0.0125
11	21204749	21205868	1120	0	0	0	0	0	0	0.0125	NELL1|protein_coding|11|20691117|21597227|906111
11	24467539	24518122	50584	0	0	0	0	0	0	0.0125	Y_RNA|misc_RNA|11|24477457|24477556|100
11	42992389	43020214	27826	0	0	0	0	0	0	0.0125
11	43055656	43061707	6052	0	0	0	0	0	0	0.0125
11	43110697	43128541	17845	0	0	0	0	0	0	0.0125
11	57929525	57932632	3108	0	0	0	0	0	0	0.0125	OR9Q1|protein_coding|11|57791353|57949088|157736
11	57945148	58067723	122576	0	0	0	0	0	0	0.0125	OR9Q1|protein_coding|11|57791353|57949088|157736	OR9Q2|protein_coding|11|57957906|57958990|1085	OR1S2|protein_coding|11|57970674|57971653|980	OR1S1|protein_coding|11|57982217|57983195|979	OR10Q1|protein_coding|11|57995354|57996390|1037	EIF4A2P3|pseudogene|11|58009515|58010569|1055	OR10W1|protein_coding|11|58034264|58035732|1469	OR10Q2P|pseudogene|11|58059298|58060237|940
11	58253779	58323467	69689	0	0	0	0	0	0	0.0125	RP11-655C2.3|lincRNA|11|58265361|58273231|7871	OR5B21|protein_coding|11|58274648|58275578|931	LPXN|protein_coding|11|58294344|58345693|51350
11	58408393	58409138	746	0	0	0	0	0	0	0.0125	GLYAT|protein_coding|11|58407899|58499447|91549
11	58951055	58975472	24418	0	0	0	0	0	0	0.0125	DTX4|protein_coding|11|58938903|58976060|37158
11	62713248	62780249	67002	0	0	0	0	0	0	0.0125	SLC22A6|protein_coding|11|62703857|62752455|48599	SLC22A8|protein_coding|11|62756626|62783311|26686
11	90535927	90545513	9587	0	0	0	0	0	0	0.0125	DISC1FP1|processed_transcript|11|89984400|90648220|663821
11	90646074	90655392	9319	0	0	0	0	0	0	0.0125	DISC1FP1|processed_transcript|11|89984400|90648220|663821
11	100171926	100174690	2765	0	0	0	0	0	0	0.0125	CNTN5|protein_coding|11|98891683|100229616|1337934
11	100959372	101007936	48565	0	0	0	0	0	0	0.0125	PGR|protein_coding|11|100900355|101001255|100901
11	109261613	109334961	73349	0	0	0	0	0	0	0.0125	RP11-708B6.2|antisense|11|109225812|109454633|228822	C11orf87|protein_coding|11|109292846|109299840|6995
11	109875915	109890245	14331	0	0	0	0	0	0	0.0125
11	110703682	110704426	745	0	0	0	0	0	0	0.0125
11	112483564	112510051	26488	0	0	0	0	0	0	0.0125	RP11-65M17.3|lincRNA|11|112263841|112492452|228612
11	113421905	113425467	3563	0	0	0	0	0	0	0.0125
11	115044087	115049727	5641	0	0	0	0	0	0	0.0125	CADM1|protein_coding|11|115039938|115375675|335738
11	115579989	115598745	18757	0	0	0	0	0	0	0.0125	AP000797.3|lincRNA|11|115530376|115713864|183489
11	119038973	119040664	1692	0	0	0	0	0	0	0.0125	NLRX1|protein_coding|11|119037277|119054725|17449
11	121980040	122025745	45706	0	0	0	0	0	0	0.0125	RP11-166D19.1|sense_overlapping|11|121899063|121987031|87969	BLID|protein_coding|11|121986062|121986923|862	MIRLET7A2|miRNA|11|122017229|122017301|73	MIR100|miRNA|11|122022937|122023016|80
11	123387602	123390969	3368	0	0	0	0	0	0	0.0125
11	129617311	129623351	6041	0	0	0	0	0	0	0.0125
12	3091940	3094734	2795	0	0	0	0	0	0	0.0125	TEAD4|protein_coding|12|3068496|3149839|81344
12	3099750	3107705	7956	0	0	0	0	0	0	0.0125	TEAD4|protein_coding|12|3068496|3149839|81344
12	10894664	10905253	10590	0	0	0	0	0	0	0.0125	RP13-81N3.2|lincRNA|12|10902833|10930043|27211
12	11812240	11812600	361	0	0	0	0	0	0	0.0125	ETV6|protein_coding|12|11802788|12048336|245549
12	11997621	12007634	10014	0	0	0	0	0	0	0.0125	ETV6|protein_coding|12|11802788|12048336|245549
12	12112046	12118682	6637	0	0	0	0	0	0	0.0125
12	12486948	12492824	5877	0	0	0	0	0	0	0.0125	MANSC1|protein_coding|12|12482198|12503475|21278	RP11-757G14.1|pseudogene|12|12491710|12492188|479
12	12515078	12515458	381	0	0	0	0	0	0	0.0125	LOH12CR1|protein_coding|12|12510013|12619840|109828
12	22250886	22270840	19955	0	0	0	0	0	0	0.0125	ST8SIA1|protein_coding|12|22216707|22589975|373269
12	23210282	23211446	1165	0	0	0	0	0	0	0.0125	RP11-114G22.1|lincRNA|12|22852793|23327057|474265
12	27798326	27798463	138	0	0	0	0	0	0	0.0125	PPFIBP1|protein_coding|12|27676364|27848497|172134
12	32635390	32647269	11880	0	0	0	0	0	0	0.0125	FGD4|protein_coding|12|32552463|32798984|246522
12	49204391	49266601	62211	0	0	0	0	0	0	0.0125	CACNB3|protein_coding|12|49207577|49222724|15148	DDX23|protein_coding|12|49223547|49246625|23079	RND1|protein_coding|12|49250928|49259681|8754
12	50335841	50358073	22233	0	0	0	0	0	0	0.0125	AQP2|protein_coding|12|50344524|50352664|8141	RP11-469H8.6|antisense|12|50345295|50356707|11413	RP11-469H8.8|antisense|12|50348422|50349908|1487	AQP5|protein_coding|12|50355653|50359464|3812
12	54154515	54158263	3749	0	0	0	0	0	0	0.0125	RP11-686F15.2|lincRNA|12|54148142|54155888|7747
12	54172000	54175021	3022	0	0	0	0	0	0	0.0125
12	71752055	71812241	60187	0	0	0	0	0	0	0.0125	TSPAN8|protein_coding|12|71518865|71835678|316814
12	72613833	72614396	564	0	0	0	0	0	0	0.0125	TRHDE|protein_coding|12|72481046|73059422|578377
12	76309129	76314292	5164	0	0	0	0	0	0	0.0125	RP11-114H23.1|lincRNA|12|75956982|76377795|420814
12	76600772	76605738	4967	0	0	0	0	0	0	0.0125
12	78933984	78951704	17721	0	0	0	0	0	0	0.0125	RP11-171L9.1|lincRNA|12|78842775|78934455|91681
12	78992761	79055383	62623	0	0	0	0	0	0	0.0125
12	100796098	100797639	1542	0	0	0	0	0	0	0.0125	SLC17A8|protein_coding|12|100750857|100815837|64981
12	101861265	101863384	2120	0	0	0	0	0	0	0.0125
12	115043248	115044525	1278	0	0	0	0	0	0	0.0125
12	115813547	115839991	26445	0	0	0	0	0	0	0.0125
12	117501498	117507938	6441	0	0	0	0	0	0	0.0125	TESC|protein_coding|12|117476728|117537284|60557
12	119560570	119561484	915	0	0	0	0	0	0	0.0125	SRRM4|protein_coding|12|119419300|119600856|181557
12	121973619	121975083	1465	0	0	0	0	0	0	0.0125	KDM2B|protein_coding|12|121866900|122018920|152021
12	124829235	124843849	14615	0	0	0	0	0	0	0.0125	NCOR2|protein_coding|12|124808961|125052135|243175
12	125207132	125207773	642	0	0	0	0	0	0	0.0125
12	128968572	128973860	5289	0	0	0	0	0	0	0.0125	TMEM132C|protein_coding|12|128751948|129192460|440513
12	129223753	129224426	674	0	0	0	0	0	0	0.0125
12	132638732	132668771	30040	0	0	0	0	0	0	0.0125
12	132684760	132685123	364	0	0	0	0	0	0	0.0125	GALNT9|protein_coding|12|132680924|132905935|225012
13	19369485	19369726	242	0	0	0	0	0	0	0.0125
13	20696437	20701818	5382	0	0	0	0	0	0	0.0125
13	22371644	22372116	473	0	0	0	0	0	0	0.0125
13	24185011	24185956	946	0	0	0	0	0	0	0.0125	TNFRSF19|protein_coding|13|24144509|24250232|105724
13	24859039	24878466	19428	0	0	0	0	0	0	0.0125	RP11-307N16.6|protein_coding|13|24553839|24895169|341331	SPATA13|protein_coding|13|24553944|24881212|327269
13	41795028	41833339	38312	0	0	0	0	0	0	0.0125	MTRF1|protein_coding|13|41790505|41837742|47238
13	44130196	44235900	105705	0	0	0	0	0	0	0.0125	ENOX1|protein_coding|13|43787654|44361044|573391
13	46495493	46496250	758	0	0	0	0	0	0	0.0125
13	50971705	50997839	26135	0	0	0	0	0	0	0.0125	DLEU1|protein_coding|13|50656307|51297372|641066
13	65126439	65127941	1503	0	0	0	0	0	0	0.0125
13	70594940	70598545	3606	0	0	0	0	0	0	0.0125	KLHL1|protein_coding|13|70274726|70682591|407866
13	75547122	75643493	96372	0	0	0	0	0	0	0.0125
13	80620863	80777640	156778	0	0	0	0	0	0	0.0125
13	86385653	86388117	2465	0	0	0	0	0	0	0.0125
13	86599255	86620873	21619	0	0	0	0	0	0	0.0125
13	86633439	86637994	4556	0	0	0	0	0	0	0.0125	RP11-30L8.1|lincRNA|13|86634948|86745025|110078
13	93349670	93364154	14485	0	0	0	0	0	0	0.0125	GPC5|protein_coding|13|92050929|93519490|1468562	GPC5-AS1|antisense|13|93353642|93373867|20226
13	101278187	101289537	11351	0	0	0	0	0	0	0.0125	TMTC4|protein_coding|13|101256181|101327347|71167
13	106431361	106441540	10180	0	0	0	0	0	0	0.0125
13	109677719	109687412	9694	0	0	0	0	0	0	0.0125	MYO16|protein_coding|13|109248500|109860355|611856
13	110987288	110988807	1520	0	0	0	0	0	0	0.0125	COL4A2|protein_coding|13|110958159|111165374|207216
13	113926424	113940121	13698	0	0	0	0	0	0	0.0125	LDHBP1|pseudogene|13|113930931|113932049|1119
14	25780215	25803107	22893	0	0	0	0	0	0	0.0125
14	30323777	30324082	306	0	0	0	0	0	0	0.0125	PRKD1|protein_coding|14|30045687|30661104|615418
14	34145810	34146332	523	0	0	0	0	0	0	0.0125	NPAS3|protein_coding|14|33404139|34273382|869244
14	45835155	45840005	4851	0	0	0	0	0	0	0.0125	RP11-454K7.3|lincRNA|14|45838418|45840042|1625
14	45971493	45986637	15145	0	0	0	0	0	0	0.0125	RP11-454K7.2|pseudogene|14|45971945|45972343|399
14	45997144	46081716	84573	0	0	0	0	0	0	0.0125	RP11-945F5.1|lincRNA|14|46037198|46038272|1075
14	50409569	50462525	52957	0	0	0	0	0	0	0.0125	RP11-58E21.4|lincRNA|14|50394289|50428678|34390	C14orf182|protein_coding|14|50448430|50474238|25809
14	51099269	51191678	92410	0	0	0	0	0	0	0.0125	ATL1|protein_coding|14|50999227|51099786|100560	SAV1|protein_coding|14|51098776|51135049|36274	RN7SL452P|misc_RNA|14|51104412|51104699|288	RP11-248J18.2|sense_intronic|14|51129229|51129896|668	ZFP64P1|pseudogene|14|51171061|51172229|1169	NIN|protein_coding|14|51186481|51297839|111359	RP11-248J18.3|sense_intronic|14|51190495|51190990|496
14	51193126	51279378	86253	0	0	0	0	0	0	0.0125	NIN|protein_coding|14|51186481|51297839|111359
14	55047702	55048015	314	0	0	0	0	0	0	0.0125	SAMD4A|protein_coding|14|55033815|55260033|226219
14	62081846	62107560	25715	0	0	0	0	0	0	0.0125	RP11-47I22.4|protein_coding|14|61995846|62124682|128837	RP11-47I22.3|protein_coding|14|62037258|62125414|88157
14	65506729	65512046	5318	0	0	0	0	0	0	0.0125	FNTB|protein_coding|14|65381203|65529368|148166	CHURC1-FNTB|protein_coding|14|65381203|65528521|147319	MAX|protein_coding|14|65472892|65569413|96522	MIR4706|miRNA|14|65511406|65511487|82
14	70013727	70069892	56166	0	0	0	0	0	0	0.0125	RP11-1046B16.1|pseudogene|14|70027736|70028187|452	CCDC177|protein_coding|14|70037483|70038032|550	CCDC177|protein_coding|14|70038216|70040339|2124
14	71297755	71335164	37410	0	0	0	0	0	0	0.0125	RP1-292L20.2|pseudogene|14|71325561|71326146|586
14	72849511	72851333	1823	0	0	0	0	0	0	0.0125	RGS6|protein_coding|14|72399156|73030654|631499
14	76019583	76029985	10403	0	0	0	0	0	0	0.0125
14	79669795	79677465	7671	0	0	0	0	0	0	0.0125	NRXN3|protein_coding|14|78708734|80330762|1622029
14	83261246	83264087	2842	0	0	0	0	0	0	0.0125	RP11-11K13.1|lincRNA|14|83254822|83262565|7744
14	84025727	84073943	48217	0	0	0	0	0	0	0.0125
14	85863473	85872013	8541	0	0	0	0	0	0	0.0125	CTD-2128A3.2|lincRNA|14|85828801|85983278|154478	LINC00911|lincRNA|14|85860223|85886418|26196
14	89843057	89852792	9736	0	0	0	0	0	0	0.0125	FOXN3|protein_coding|14|89591215|90085493|494279
14	91075659	91097970	22312	0	0	0	0	0	0	0.0125	TTC7B|protein_coding|14|91006932|91282823|275892
14	91115113	91119995	4883	0	0	0	0	0	0	0.0125	TTC7B|protein_coding|14|91006932|91282823|275892	RP11-1078H9.5|antisense|14|91108982|91115238|6257
14	92919113	92923835	4723	0	0	0	0	0	0	0.0125	SLC24A4|protein_coding|14|92788925|92962596|173672
14	94256401	94257002	602	0	0	0	0	0	0	0.0125
14	96107559	96117681	10123	0	0	0	0	0	0	0.0125	RP11-1070N10.5|lincRNA|14|96087251|96109622|22372	RP11-1070N10.7|lincRNA|14|96110845|96111569|725	TCL6|processed_transcript|14|96116835|96146170|29336
14	96129433	96131431	1999	0	0	0	0	0	0	0.0125	TCL6|processed_transcript|14|96116835|96146170|29336	RP11-1070N10.6|sense_overlapping|14|96129593|96158967|29375
14	96261384	96262184	801	0	0	0	0	0	0	0.0125
14	99085143	99137635	52493	0	0	0	0	0	0	0.0125
14	100789368	100824168	34801	0	0	0	0	0	0	0.0125	SLC25A47|protein_coding|14|100789674|100796715|7042	WARS|protein_coding|14|100800125|100843142|43018	RP11-638I2.8|antisense|14|100800127|100820398|20272	RP11-638I2.9|antisense|14|100806169|100806891|723
14	100847618	100864133	16516	0	0	0	0	0	0	0.0125	WDR25|protein_coding|14|100842755|100996640|153886
14	100999573	101003955	4383	0	0	0	0	0	0	0.0125	BEGAIN|protein_coding|14|101003486|101053750|50265
14	101023195	101048899	25705	0	0	0	0	0	0	0.0125	BEGAIN|protein_coding|14|101003486|101053750|50265
14	101053416	101073763	20348	0	0	0	0	0	0	0.0125	BEGAIN|protein_coding|14|101003486|101053750|50265	CTD-2644I21.1|sense_overlapping|14|101054112|101055663|1552
14	101358230	101363503	5274	0	0	0	0	0	0	0.0125	AL117190.3|protein_coding|14|101359265|101360646|1382	MEG8|lincRNA|14|101361107|101402336|41230
14	101510037	101513799	3763	0	0	0	0	0	0	0.0125	MIR1185-2|miRNA|14|101510535|101510620|86	MIR381HG|lincRNA|14|101511494|101518132|6639	MIR381|miRNA|14|101512257|101512331|75	MIR487B|miRNA|14|101512792|101512875|84	MIR539|miRNA|14|101513658|101513735|78
14	101533832	101533925	94	0	0	0	0	0	0	0.0125
14	105056106	105092353	36248	0	0	0	0	0	0	0.0125	TMEM179|protein_coding|14|104941015|105071984|130970	C14orf180|protein_coding|14|105046021|105056852|10832	RP11-614O9.1|antisense|14|105055358|105056184|827
15	27565490	27565912	423	0	0	0	0	0	0	0.0125	GABRG3|protein_coding|15|27216429|27778373|561945
15	34097733	34101628	3896	0	0	0	0	0	0	0.0125	RYR3|protein_coding|15|33603163|34158303|555141
15	37855189	37857967	2779	0	0	0	0	0	0	0.0125
15	39384734	39407207	22474	0	0	0	0	0	0	0.0125	RP11-624L4.1|antisense|15|39157523|39719396|561874
15	41819999	41839441	19443	0	0	0	0	0	0	0.0125	RPAP1|protein_coding|15|41809374|41836467|27094
15	52799676	52824061	24386	0	0	0	0	0	0	0.0125	MYO5A|protein_coding|15|52599480|52821247|221768
15	55881687	55885223	3537	0	0	0	0	0	0	0.0125
15	58716648	58717232	585	0	0	0	0	0	0	0.0125	ALDH1A2|protein_coding|15|58245622|58790065|544444	LIPC|protein_coding|15|58702768|58861151|158384
15	58820840	58826234	5395	0	0	0	0	0	0	0.0125	LIPC|protein_coding|15|58702768|58861151|158384
15	63049360	63056272	6913	0	0	0	0	0	0	0.0125	TLN2|protein_coding|15|62682725|63136830|454106
15	63078858	63130240	51383	0	0	0	0	0	0	0.0125	TLN2|protein_coding|15|62682725|63136830|454106	AC103740.1|miRNA|15|63079006|63079093|88	MIR190A|miRNA|15|63116156|63116240|85	RP11-1069G10.1|antisense|15|63124323|63176233|51911
15	70123593	70125975	2383	0	0	0	0	0	0	0.0125
15	74094016	74138354	44339	0	0	0	0	0	0	0.0125
15	79259010	79260759	1750	0	0	0	0	0	0	0.0125	RASGRF1|protein_coding|15|79252289|79383115|130827
15	80908313	80919075	10763	0	0	0	0	0	0	0.0125
15	80978267	80978859	593	0	0	0	0	0	0	0.0125	ABHD17C|protein_coding|15|80972025|81047962|75938
15	84205580	84207324	1745	0	0	0	0	0	0	0.0125	SH3GL3|protein_coding|15|84115980|84287495|171516
15	86343832	86347994	4163	0	0	0	0	0	0	0.0125
15	86363165	86381481	18317	0	0	0	0	0	0	0.0125	RNU6-231P|snRNA|15|86365086|86365188|103	MIR548AP|miRNA|15|86368866|86368961|96
15	86483537	86483645	109	0	0	0	0	0	0	0.0125
15	88328725	88370473	41749	0	0	0	0	0	0	0.0125
15	90518360	90521812	3453	0	0	0	0	0	0	0.0125
15	93313439	93317541	4103	0	0	0	0	0	0	0.0125	FAM174B|protein_coding|15|93160673|93353114|192442
15	93327719	93330977	3259	0	0	0	0	0	0	0.0125	FAM174B|protein_coding|15|93160673|93353114|192442
15	97551379	97560741	9363	0	0	0	0	0	0	0.0125
15	97627075	97627621	547	0	0	0	0	0	0	0.0125
15	101497528	101502532	5005	0	0	0	0	0	0	0.0125	LRRK1|protein_coding|15|101459420|101610317|150898
16	795975	806856	10882	0	0	0	0	0	0	0.0125
16	874543	882994	8452	0	0	0	0	0	0	0.0125
16	888877	896287	7411	0	0	0	0	0	0	0.0125
16	4255740	4269396	13657	0	0	0	0	0	0	0.0125	SRL|protein_coding|16|4239375|4292081|52707
16	5910593	5956887	46295	0	0	0	0	0	0	0.0125	RP11-420N3.2|processed_transcript|16|5289803|6826015|1536213
16	6039693	6041856	2164	0	0	0	0	0	0	0.0125	RP11-420N3.2|processed_transcript|16|5289803|6826015|1536213
16	6716605	6720002	3398	0	0	0	0	0	0	0.0125	RP11-420N3.2|processed_transcript|16|5289803|6826015|1536213	RBFOX1|protein_coding|16|6069095|7763340|1694246
16	20269749	20296640	26892	0	0	0	0	0	0	0.0125
16	21064668	21199332	134665	0	0	0	0	0	0	0.0125	DNAH3|protein_coding|16|20944433|21170762|226330	CTC-508F8.1|antisense|16|21132079|21141429|9351	TMEM159|protein_coding|16|21169698|21191937|22240
16	22208143	22277201	69059	0	0	0	0	0	0	0.0125	EEF2K|protein_coding|16|22217603|22298554|80952
16	22884221	22887322	3102	0	0	0	0	0	0	0.0125	HS3ST2|protein_coding|16|22825498|22927659|102162
16	54750138	54752227	2090	0	0	0	0	0	0	0.0125
16	55886671	55902906	16236	0	0	0	0	0	0	0.0125	CES5A|protein_coding|16|55880066|55989943|109878
16	77879641	77893865	14225	0	0	0	0	0	0	0.0125	VAT1L|protein_coding|16|77822427|78014004|191578
16	84736952	84745131	8180	0	0	0	0	0	0	0.0125	USP10|protein_coding|16|84733584|84813528|79945
16	86133045	86142894	9850	0	0	0	0	0	0	0.0125
16	88947981	88972538	24558	0	0	0	0	0	0	0.0125	CBFA2T3|protein_coding|16|88941266|89043612|102347	RP11-830F9.5|antisense|16|88947446|88953544|6099
17	993254	997840	4587	0	0	0	0	0	0	0.0125	ABR|protein_coding|17|906758|1132315|225558
17	2941582	2987635	46054	0	0	0	0	0	0	0.0125	OR1D5|protein_coding|17|2965963|2966901|939
17	3626939	3631323	4385	0	0	0	0	0	0	0.0125	ITGAE|protein_coding|17|3617922|3704537|86616	GSG2|protein_coding|17|3627211|3630067|2857
17	7060801	7076954	16154	0	0	0	0	0	0	0.0125	ASGR1|protein_coding|17|7076750|7082883|6134
17	7092304	7092549	246	0	0	0	0	0	0	0.0125
17	12640885	12643509	2625	0	0	0	0	0	0	0.0125	MYOCD|protein_coding|17|12569207|12672266|103060	AC005358.1|protein_coding|17|12626199|12661542|35344
17	12652535	12658653	6119	0	0	0	0	0	0	0.0125	MYOCD|protein_coding|17|12569207|12672266|103060	AC005358.1|protein_coding|17|12626199|12661542|35344
17	12661131	12661550	420	0	0	0	0	0	0	0.0125	MYOCD|protein_coding|17|12569207|12672266|103060	AC005358.1|protein_coding|17|12626199|12661542|35344
17	13430171	13434759	4589	0	0	0	0	0	0	0.0125	HS3ST3A1|protein_coding|17|13399006|13505244|106239
17	13507689	13508307	619	0	0	0	0	0	0	0.0125
17	14221680	14223658	1979	0	0	0	0	0	0	0.0125	HS3ST3B1|protein_coding|17|14204400|14252721|48322
17	14358544	14391130	32587	0	0	0	0	0	0	0.0125
17	27934853	27937166	2314	0	0	0	0	0	0	0.0125	RP11-68I3.2|antisense|17|27887565|28034108|146544	ANKRD13B|protein_coding|17|27916787|27941779|24993
17	62067359	62070971	3613	0	0	0	0	0	0	0.0125
17	69539290	69539986	697	0	0	0	0	0	0	0.0125
17	70619348	70624031	4684	0	0	0	0	0	0	0.0125	LINC00511|lincRNA|17|70319264|70636611|317348	RPL32P33|pseudogene|17|70623370|70623763|394
17	70650184	70652554	2371	0	0	0	0	0	0	0.0125	SLC39A11|protein_coding|17|70642088|71088851|446764
17	70663651	70692166	28516	0	0	0	0	0	0	0.0125	SLC39A11|protein_coding|17|70642088|71088851|446764
17	75247637	75253000	5364	0	0	0	0	0	0	0.0125
17	75255974	75299278	43305	0	0	0	0	0	0	0.0125	RP11-285E9.6|lincRNA|17|75253819|75277979|24161	RP11-285E9.5|lincRNA|17|75260262|75260858|597	SEPT9|protein_coding|17|75276651|75496678|220028
18	3910026	3924292	14267	0	0	0	0	0	0	0.0125	DLGAP1|protein_coding|18|3496030|4455335|959306
18	13426830	13429252	2423	0	0	0	0	0	0	0.0125	LDLRAD4|protein_coding|18|13217497|13652754|435258	LDLRAD4-AS1|antisense|18|13419420|13427479|8060
18	13496586	13497421	836	0	0	0	0	0	0	0.0125	LDLRAD4|protein_coding|18|13217497|13652754|435258
18	13640023	13641949	1927	0	0	0	0	0	0	0.0125	LDLRAD4|protein_coding|18|13217497|13652754|435258
18	20891631	20909930	18300	0	0	0	0	0	0	0.0125	TMEM241|protein_coding|18|20777108|21017925|240818
18	29323403	29326223	2821	0	0	0	0	0	0	0.0125
18	41595539	41618372	22834	0	0	0	0	0	0	0.0125
18	43687088	43690889	3802	0	0	0	0	0	0	0.0125	HAUS1|protein_coding|18|43684298|43708299|24002
18	43929932	43941982	12051	0	0	0	0	0	0	0.0125	RNF165|protein_coding|18|43906772|44043103|136332
18	46499080	46499292	213	0	0	0	0	0	0	0.0125
18	47739639	47763291	23653	0	0	0	0	0	0	0.0125	CCDC11|protein_coding|18|47753563|47792892|39330
18	57129471	57129771	301	0	0	0	0	0	0	0.0125	CCBE1|protein_coding|18|57098172|57364612|266441	RP11-27G24.3|antisense|18|57126304|57132914|6611
18	57758636	57786827	28192	0	0	0	0	0	0	0.0125
18	57789923	57810760	20838	0	0	0	0	0	0	0.0125	RP11-795H16.3|lincRNA|18|57792265|57828428|36164
18	64887975	64898133	10159	0	0	0	0	0	0	0.0125
18	65324709	65339848	15140	0	0	0	0	0	0	0.0125	RP11-638L3.1|lincRNA|18|65183783|65566856|383074	RP11-28O3.2|lincRNA|18|65339458|65343315|3858
18	65438997	65494421	55425	0	0	0	0	0	0	0.0125	RP11-638L3.1|lincRNA|18|65183783|65566856|383074	RP11-638L3.4|pseudogene|18|65455505|65458272|2768	RP11-638L3.3|lincRNA|18|65475742|65482059|6318
18	65775869	65775994	126	0	0	0	0	0	0	0.0125	RP11-526H11.1|lincRNA|18|65769353|65781614|12262
18	70662727	70664398	1672	0	0	0	0	0	0	0.0125
18	72135076	72140694	5619	0	0	0	0	0	0	0.0125
18	72917229	72919510	2282	0	0	0	0	0	0	0.0125	ZADH2|protein_coding|18|72907063|72921303|14241
18	72926048	72933870	7823	0	0	0	0	0	0	0.0125	TSHZ1|protein_coding|18|72922710|73001905|79196
18	73612528	73616595	4068	0	0	0	0	0	0	0.0125
18	74844610	74847387	2778	0	0	0	0	0	0	0.0125	MBP|protein_coding|18|74690783|74845639|154857
18	75087389	75090114	2726	0	0	0	0	0	0	0.0125
19	726911	744004	17094	0	0	0	0	0	0	0.0125	PALM|protein_coding|19|708953|748329|39377
19	7298724	7300257	1534	0	0	0	0	0	0	0.0125
19	11532662	11536640	3979	0	0	0	0	0	0	0.0125	CCDC151|protein_coding|19|11531272|11546603|15332
19	30482251	30588249	105999	0	0	0	0	0	0	0.0125	URI1|protein_coding|19|30414551|30506611|92061	CTC-448F2.4|lincRNA|19|30519648|30520823|1176	TAF9P3|pseudogene|19|30528192|30528318|127	CTC-448F2.6|pseudogene|19|30528330|30529063|734
19	31227108	31228845	1738	0	0	0	0	0	0	0.0125
19	31231877	31232902	1026	0	0	0	0	0	0	0.0125
19	34249915	34265890	15976	0	0	0	0	0	0	0.0125	CHST8|protein_coding|19|34112861|34264414|151554
19	34280170	34298964	18795	0	0	0	0	0	0	0.0125	KCTD15|protein_coding|19|34286838|34306668|19831
19	35914050	35921189	7140	0	0	0	0	0	0	0.0125	AC002511.2|lincRNA|19|35914964|35915554|591
19	39683619	39694229	10611	0	0	0	0	0	0	0.0125	NCCRP1|protein_coding|19|39687601|39692524|4924	SYCN|protein_coding|19|39693471|39694906|1436
19	39697810	39726934	29125	0	0	0	0	0	0	0.0125
19	46915091	46917228	2138	0	0	0	0	0	0	0.0125	CCDC8|protein_coding|19|46913629|46916841|3213
19	52679961	52711014	31054	0	0	0	0	0	0	0.0125	CTD-2525I3.2|antisense|19|52674411|52680255|5845	PPP2R1A|protein_coding|19|52693292|52730687|37396
19	53694859	53698524	3666	0	0	0	0	0	0	0.0125	ZNF665|protein_coding|19|53662466|53696639|34174
19	54547769	54564030	16262	0	0	0	0	0	0	0.0125	VSTM1|protein_coding|19|54544079|54567207|23129
20	3083720	3084593	874	0	0	0	0	0	0	0.0125
20	4765434	4775615	10182	0	0	0	0	0	0	0.0125	RASSF2|protein_coding|20|4760669|4804291|43623
20	9923626	9933464	9839	0	0	0	0	0	0	0.0125
20	10224712	10235002	10291	0	0	0	0	0	0	0.0125	SNAP25-AS1|antisense|20|10002620|10349424|346805	SNAP25|protein_coding|20|10199478|10288066|88589
20	10724913	10726706	1794	0	0	0	0	0	0	0.0125	RP11-103J8.1|antisense|20|10653576|10975572|321997
20	10773526	10775493	1968	0	0	0	0	0	0	0.0125	RP11-103J8.1|antisense|20|10653576|10975572|321997
20	11125390	11139527	14138	0	0	0	0	0	0	0.0125
20	12878037	12893710	15674	0	0	0	0	0	0	0.0125	RP5-1069C8.2|lincRNA|20|12845850|12933167|87318
20	15959008	15959181	174	0	0	0	0	0	0	0.0125	MACROD2|protein_coding|20|13976015|16033842|2057828
20	16902181	16927096	24916	0	0	0	0	0	0	0.0125
20	34957919	34960446	2528	0	0	0	0	0	0	0.0125	DLGAP4|protein_coding|20|34894258|35157040|262783
20	36204891	36251103	46213	0	0	0	0	0	0	0.0125	GLRXP|pseudogene|20|36231254|36231587|334	LINC00489|lincRNA|20|36247700|36251521|3822
20	39611296	40032453	421158	0	0	0	0	0	0	0.0125	RNU2-52P|snRNA|20|39652845|39653034|190	TOP1|protein_coding|20|39657458|39753127|95670	RP1-1J6.2|antisense|20|39726969|39766643|39675	PLCG1|protein_coding|20|39765600|39811629|46030	ZHX3|protein_coding|20|39807088|39946312|139225	RP3-511B24.6|processed_transcript|20|39809096|39825427|16332	RP3-511B24.5|pseudogene|20|39825287|39825578|292	RPL23AP81|pseudogene|20|39825331|39825797|467	RN7SL615P|misc_RNA|20|39918922|39919217|296	RP3-450M14.1|pseudogene|20|39959763|39960300|538	LPIN3|protein_coding|20|39969560|39989222|19663	EMILIN3|protein_coding|20|39988606|39995467|6862	RP4-620E11.5|pseudogene|20|40011023|40011747|725	CHD6|protein_coding|20|40030741|40247133|216393
20	40100269	40133322	33054	0	0	0	0	0	0	0.0125	CHD6|protein_coding|20|40030741|40247133|216393
20	40149639	40271920	122282	0	0	0	0	0	0	0.0125	CHD6|protein_coding|20|40030741|40247133|216393	RPL12P11|pseudogene|20|40176061|40176561|501
20	45789644	45789678	35	0	0	0	0	0	0	0.0125	EYA2|protein_coding|20|45523263|45817492|294230	RP5-890O15.3|pseudogene|20|45789477|45790339|863
21	16487787	16487835	49	0	0	0	0	0	0	0.0125
21	18837319	18848631	11313	0	0	0	0	0	0	0.0125
21	22184697	22185215	519	0	0	0	0	0	0	0.0125
21	28215141	28231259	16119	0	0	0	0	0	0	0.0125	ADAMTS1|protein_coding|21|28208066|28217728|9663
21	29345687	29357796	12110	0	0	0	0	0	0	0.0125	AJ006995.3|lincRNA|21|29327240|29357614|30375
21	32294040	32294481	442	0	0	0	0	0	0	0.0125
21	32768069	32768643	575	0	0	0	0	0	0	0.0125	TIAM1|protein_coding|21|32490734|32932290|441557
21	35826923	35857580	30658	0	0	0	0	0	0	0.0125	KCNE1|protein_coding|21|35818988|35884573|65586	SNORA11|snoRNA|21|35828408|35828535|128
21	39327907	39329516	1610	0	0	0	0	0	0	0.0125	DSCR4|protein_coding|21|39323728|39493454|169727
21	46265423	46280969	15547	0	0	0	0	0	0	0.0125	PTTG1IP|protein_coding|21|46269500|46293752|24253
22	22352066	22353521	1456	0	0	0	0	0	0	0.0125	PRAMENP|pseudogene|22|22345496|22398332|52837
22	22972397	23027436	55040	0	0	0	0	0	0	0.0125	BCRP4|pseudogene|22|22972532|22978624|6093	POM121L1P|pseudogene|22|22981648|22986944|5297	GGTLC2|protein_coding|22|22988780|22990368|1589	IGLV3-29|IG_V_pseudogene|22|23003769|23004012|244	D86994.2|miRNA|22|23006898|23006993|96	IGLV2-28|IG_V_pseudogene|22|23006943|23007377|435	IGLV3-27|IG_V_gene|22|23010758|23011276|519	IGLV3-26|IG_V_pseudogene|22|23015622|23016072|451	IGLVVI-25-1|IG_V_pseudogene|22|23021570|23021818|249
22	23759118	23760334	1217	0	0	0	0	0	0	0.0125
22	26351796	26352322	527	0	0	0	0	0	0	0.0125	MYO18B|protein_coding|22|26138111|26427007|288897
22	26360918	26371127	10210	0	0	0	0	0	0	0.0125	MYO18B|protein_coding|22|26138111|26427007|288897	CTA-125H2.1|antisense|22|26355040|26379492|24453
22	26424506	26424524	19	0	0	0	0	0	0	0.0125	MYO18B|protein_coding|22|26138111|26427007|288897
22	32334739	32339213	4475	0	0	0	0	0	0	0.0125	C22orf24|protein_coding|22|32329507|32341504|11998
22	49008301	49008433	133	0	0	0	0	0	0	0.0125	FAM19A5|protein_coding|22|48885272|49246724|361453
22	49755478	49767383	11906	0	0	0	0	0	0	0.0125
1	1971989	1976851	4863	0	0	0	0	0	0	0.00625
1	1984689	1986733	2045	0	0	0	0	0	0	0.00625	PRKCZ|protein_coding|1|1981909|2116834|134926
1	2420099	2420590	492	0	0	0	0	0	0	0.00625	PLCH2|protein_coding|1|2357419|2436969|79551
1	3113819	3114313	495	0	0	0	0	0	0	0.00625	PRDM16|protein_coding|1|2985732|3355185|369454
1	3119119	3120702	1584	0	0	0	0	0	0	0.00625	PRDM16|protein_coding|1|2985732|3355185|369454
1	3305097	3308031	2935	0	0	0	0	0	0	0.00625	PRDM16|protein_coding|1|2985732|3355185|369454
1	4335716	4335887	172	0	0	0	0	0	0	0.00625
1	4836674	4842158	5485	0	0	0	0	0	0	0.00625	AJAP1|protein_coding|1|4714792|4852594|137803
1	6328377	6329989	1613	0	0	0	0	0	0	0.00625	ACOT7|protein_coding|1|6324329|6454451|130123
1	6531785	6546784	15000	0	0	0	0	0	0	0.00625	PLEKHG5|protein_coding|1|6526152|6580121|53970
1	12135151	12153494	18344	0	0	0	0	0	0	0.00625	TNFRSF8|protein_coding|1|12123434|12204264|80831	RNU6-777P|snRNA|1|12137938|12138041|104	RP11-426M1.2|pseudogene|1|12140350|12140604|255
1	12156708	12158566	1859	0	0	0	0	0	0	0.00625	TNFRSF8|protein_coding|1|12123434|12204264|80831
1	12721651	12738618	16968	0	0	0	0	0	0	0.00625	AADACL4|protein_coding|1|12704566|12727097|22532
1	12770148	12773157	3010	0	0	0	0	0	0	0.00625
1	13881455	13888754	7300	0	0	0	0	0	0	0.00625	RP4-597A16.3|pseudogene|1|13881496|13882189|694
1	14720010	14723421	3412	0	0	0	0	0	0	0.00625
1	16419416	16442826	23411	0	0	0	0	0	0	0.00625
1	18322826	18327940	5115	0	0	0	0	0	0	0.00625
1	18579936	18584603	4668	0	0	0	0	0	0	0.00625	IGSF21|protein_coding|1|18434240|18704977|270738
1	18601649	18609246	7598	0	0	0	0	0	0	0.00625	IGSF21|protein_coding|1|18434240|18704977|270738
1	18859581	18862528	2948	0	0	0	0	0	0	0.00625
1	18901078	18904435	3358	0	0	0	0	0	0	0.00625
1	19974795	19981428	6634	0	0	0	0	0	0	0.00625	MINOS1-NBL1|protein_coding|1|19923473|19984549|61077	NBL1|protein_coding|1|19967048|19984945|17898
1	20801518	20808431	6914	0	0	0	0	0	0	0.00625
1	20844516	20862477	17962	0	0	0	0	0	0	0.00625	RPS4XP4|pseudogene|1|20852482|20853244|763
1	23031277	23045075	13799	0	0	0	0	0	0	0.00625	EPHB2|protein_coding|1|23037332|23241818|204487
1	25223828	25223928	101	0	0	0	0	0	0	0.00625
1	29720558	29721998	1441	0	0	0	0	0	0	0.00625
1	30878286	30880594	2309	0	0	0	0	0	0	0.00625
1	31383899	31389237	5339	0	0	0	0	0	0	0.00625
1	32371221	32435481	64261	0	0	0	0	0	0	0.00625	RP11-84A19.4|lincRNA|1|32317514|32387442|69929	PTP4A2|protein_coding|1|32372022|32410457|38436	AL136115.1|protein_coding|1|32379174|32380745|1572	RP4-534N18.2|lincRNA|1|32398621|32399576|956
1	34381191	34387979	6789	0	0	0	0	0	0	0.00625	CSMD2|protein_coding|1|33979609|34631443|651835
1	34410094	34415331	5238	0	0	0	0	0	0	0.00625	CSMD2|protein_coding|1|33979609|34631443|651835
1	35301202	35310514	9313	0	0	0	0	0	0	0.00625	SMIM12|protein_coding|1|35178338|35325417|147080
1	35340822	35348057	7236	0	0	0	0	0	0	0.00625	DLGAP3|protein_coding|1|35331037|35395186|64150
1	35368179	35369838	1660	0	0	0	0	0	0	0.00625	DLGAP3|protein_coding|1|35331037|35395186|64150
1	35382568	35393581	11014	0	0	0	0	0	0	0.00625	DLGAP3|protein_coding|1|35331037|35395186|64150
1	35404079	35497385	93307	0	0	0	0	0	0	0.00625	SNORD112|snoRNA|1|35409357|35409425|69	RP11-244H3.1|processed_transcript|1|35439957|35450914|10958	RP11-244H3.4|protein_coding|1|35447134|35497342|50209	ZMYM6NB|protein_coding|1|35447136|35450954|3819	ZMYM6|protein_coding|1|35449523|35497569|48047
1	35506908	35552402	45495	0	0	0	0	0	0	0.00625	RP11-248I9.2|pseudogene|1|35519069|35524872|5804	ZMYM1|protein_coding|1|35525387|35581460|56074
1	35639071	35684069	44999	0	0	0	0	0	0	0.00625	SFPQ|protein_coding|1|35641979|35658749|16771	Y_RNA|misc_RNA|1|35661570|35661663|94
1	35696436	35709272	12837	0	0	0	0	0	0	0.00625
1	37322273	37325723	3451	0	0	0	0	0	0	0.00625	GRIK3|protein_coding|1|37261128|37499730|238603
1	37333488	37338107	4620	0	0	0	0	0	0	0.00625	GRIK3|protein_coding|1|37261128|37499730|238603
1	37867051	37870068	3018	0	0	0	0	0	0	0.00625
1	38467343	38470558	3216	0	0	0	0	0	0	0.00625	FHL3|protein_coding|1|38462442|38471278|8837
1	39213701	39218513	4813	0	0	0	0	0	0	0.00625
1	43332602	43333977	1376	0	0	0	0	0	0	0.00625
1	43468242	43471012	2771	0	0	0	0	0	0	0.00625
1	44045007	44047900	2894	0	0	0	0	0	0	0.00625	PTPRF|protein_coding|1|43990858|44089343|98486
1	48009580	48016715	7136	0	0	0	0	0	0	0.00625	ATP6V0E1P4|pseudogene|1|48015868|48016425|558
1	49221571	49274548	52978	0	0	0	0	0	0	0.00625	AGBL4|protein_coding|1|48998527|50489585|1491059	BEND5|protein_coding|1|49193195|49242641|49447
1	49317126	49376720	59595	0	0	0	0	0	0	0.00625	AGBL4|protein_coding|1|48998527|50489585|1491059
1	49379897	49427561	47665	0	0	0	0	0	0	0.00625	AGBL4|protein_coding|1|48998527|50489585|1491059
1	49556931	49659760	102830	0	0	0	0	0	0	0.00625	AGBL4|protein_coding|1|48998527|50489585|1491059	RP11-141A19.1|antisense|1|49513988|49653257|139270	snoU13|snoRNA|1|49617064|49617175|112
1	49733195	49812484	79290	0	0	0	0	0	0	0.00625	AGBL4|protein_coding|1|48998527|50489585|1491059	RP11-141A19.2|antisense|1|49723083|49734957|11875
1	49815567	50152366	336800	0	0	0	0	0	0	0.00625	AGBL4|protein_coding|1|48998527|50489585|1491059	AGBL4-IT1|sense_intronic|1|49839873|49937757|97885
1	50159451	50317936	158486	0	0	0	0	0	0	0.00625	AGBL4|protein_coding|1|48998527|50489585|1491059	ZNF859P|pseudogene|1|50307493|50312072|4580
1	50511628	50543130	31503	0	0	0	0	0	0	0.00625	ELAVL4|protein_coding|1|50513686|50669458|155773
1	50547221	50590520	43300	0	0	0	0	0	0	0.00625	ELAVL4|protein_coding|1|50513686|50669458|155773	RP11-492I2.1|pseudogene|1|50580609|50580954|346
1	52063358	52144616	81259	0	0	0	0	0	0	0.00625	OSBPL9|protein_coding|1|52042851|52254889|212039
1	53133059	53136431	3373	0	0	0	0	0	0	0.00625	FAM159A|protein_coding|1|53099016|53135355|36340
1	57414242	57427123	12882	0	0	0	0	0	0	0.00625	C8B|protein_coding|1|57394883|57431813|36931
1	57950405	57957699	7295	0	0	0	0	0	0	0.00625	DAB1|protein_coding|1|57460451|59012406|1551956
1	61879721	61885818	6098	0	0	0	0	0	0	0.00625	NFIA|protein_coding|1|61330931|61928465|597535
1	61931222	61941839	10618	0	0	0	0	0	0	0.00625
1	62051934	62080182	28249	0	0	0	0	0	0	0.00625
1	66734446	66736062	1617	0	0	0	0	0	0	0.00625	PDE4B|protein_coding|1|66258197|66840259|582063
1	80480242	80483837	3596	0	0	0	0	0	0	0.00625
1	81180042	81184074	4033	0	0	0	0	0	0	0.00625
1	81353570	81355851	2282	0	0	0	0	0	0	0.00625
1	81869099	81869309	211	0	0	0	0	0	0	0.00625	LPHN2|protein_coding|1|81771845|82458120|686276
1	82935889	82935985	97	0	0	0	0	0	0	0.00625
1	88152408	88178831	26424	0	0	0	0	0	0	0.00625
1	111749552	111750318	767	0	0	0	0	0	0	0.00625	CHI3L2|protein_coding|1|111743393|111786062|42670
1	113928554	113962031	33478	0	0	0	0	0	0	0.00625	MAGI3|protein_coding|1|113933371|114228545|295175
1	114036060	114072779	36720	0	0	0	0	0	0	0.00625	MAGI3|protein_coding|1|113933371|114228545|295175
1	114552924	114555118	2195	0	0	0	0	0	0	0.00625
1	117814971	117832172	17202	0	0	0	0	0	0	0.00625
1	117870010	117883636	13627	0	0	0	0	0	0	0.00625
1	118111368	118118460	7093	0	0	0	0	0	0	0.00625
1	118133635	118136912	3278	0	0	0	0	0	0	0.00625
1	118152733	118194685	41953	0	0	0	0	0	0	0.00625	FAM46C|protein_coding|1|118148556|118170994|22439	AL365331.2|pseudogene|1|118183434|118184261|828
1	118248970	118424579	175610	0	0	0	0	0	0	0.00625	AL390877.1|pseudogene|1|118320709|118321128|420	GDAP2|protein_coding|1|118406107|118472253|66147
1	118428431	118517822	89392	0	0	0	0	0	0	0.00625	GDAP2|protein_coding|1|118406107|118472253|66147	WDR3|protein_coding|1|118472343|118509165|36823	SPAG17|protein_coding|1|118496484|118727846|231363
1	151342928	151347746	4819	0	0	0	0	0	0	0.00625	SELENBP1|protein_coding|1|151336778|151345209|8432
1	154392260	154394297	2038	0	0	0	0	0	0	0.00625	IL6R|protein_coding|1|154377669|154441926|64258
1	159173539	159174122	584	0	0	0	0	0	0	0.00625	CTA-134P22.2|antisense|1|159165775|159177763|11989	DARC|protein_coding|1|159173097|159176290|3194
1	159175878	159178559	2682	0	0	0	0	0	0	0.00625	CTA-134P22.2|antisense|1|159165775|159177763|11989	DARC|protein_coding|1|159173097|159176290|3194
1	161711483	161713182	1700	0	0	0	0	0	0	0.00625
1	161975330	161975973	644	0	0	0	0	0	0	0.00625	OLFML2B|protein_coding|1|161952982|161993644|40663
1	162938022	163032468	94447	0	0	0	0	0	0	0.00625	RP11-331H2.3|pseudogene|1|162949341|162949583|243
1	163347992	163349038	1047	0	0	0	0	0	0	0.00625
1	164704947	164711067	6121	0	0	0	0	0	0	0.00625	PBX1|protein_coding|1|164524821|164868533|343713
1	165414856	165415644	789	0	0	0	0	0	0	0.00625
1	166459286	166459859	574	0	0	0	0	0	0	0.00625
1	166515595	166558721	43127	0	0	0	0	0	0	0.00625	FMO8P|pseudogene|1|166535415|166549942|14528
1	167639236	167642317	3082	0	0	0	0	0	0	0.00625	RCSD1|protein_coding|1|167599330|167675486|76157
1	168902486	168990361	87876	0	0	0	0	0	0	0.00625	LINC00970|antisense|1|168873143|169056243|183101	RPL29P7|pseudogene|1|168907705|168908161|457
1	169011055	169014974	3920	0	0	0	0	0	0	0.00625	LINC00970|antisense|1|168873143|169056243|183101
1	170223351	170226810	3460	0	0	0	0	0	0	0.00625
1	170272208	170273002	795	0	0	0	0	0	0	0.00625
1	171365209	171377815	12607	0	0	0	0	0	0	0.00625
1	178962588	178964458	1871	0	0	0	0	0	0	0.00625
1	186176856	186177707	852	0	0	0	0	0	0	0.00625
1	187078471	187101817	23347	0	0	0	0	0	0	0.00625	LINC01036|lincRNA|1|187061974|187329455|267482
1	187114868	187163207	48340	0	0	0	0	0	0	0.00625	LINC01036|lincRNA|1|187061974|187329455|267482
1	187188878	187236453	47576	0	0	0	0	0	0	0.00625	LINC01036|lincRNA|1|187061974|187329455|267482
1	192764944	192791223	26280	0	0	0	0	0	0	0.00625	RP3-419C19.3|pseudogene|1|192765663|192766335|673	RP3-419C19.2|pseudogene|1|192769701|192770271|571	RGS2|protein_coding|1|192778169|192781403|3235
1	193286662	193421443	134782	0	0	0	0	0	0	0.00625	LINC01031|lincRNA|1|193273875|193335083|61209
1	193434384	193473652	39269	0	0	0	0	0	0	0.00625
1	193829308	193830343	1036	0	0	0	0	0	0	0.00625
1	193834143	193846690	12548	0	0	0	0	0	0	0.00625
1	193881324	193921201	39878	0	0	0	0	0	0	0.00625
1	193922330	193938168	15839	0	0	0	0	0	0	0.00625
1	198453350	198455584	2235	0	0	0	0	0	0	0.00625
1	198493096	198540418	47323	0	0	0	0	0	0	0.00625	ATP6V1G3|protein_coding|1|198492352|198510075|17724
1	198599377	198618852	19476	0	0	0	0	0	0	0.00625	PTPRC|protein_coding|1|198607801|198726545|118745
1	200258332	200270746	12415	0	0	0	0	0	0	0.00625
1	201136561	201156744	20184	0	0	0	0	0	0	0.00625	TMEM9|protein_coding|1|201103900|201140702|36803
1	203323514	203333064	9551	0	0	0	0	0	0	0.00625
1	203640691	203645750	5060	0	0	0	0	0	0	0.00625	ATP2B4|protein_coding|1|203595689|203713209|117521
1	204720705	204727296	6592	0	0	0	0	0	0	0.00625
1	204792106	204836400	44295	0	0	0	0	0	0	0.00625	NFASC|protein_coding|1|204797779|204991950|194172
1	204836950	204847729	10780	0	0	0	0	0	0	0.00625	NFASC|protein_coding|1|204797779|204991950|194172
1	204878046	204879020	975	0	0	0	0	0	0	0.00625	NFASC|protein_coding|1|204797779|204991950|194172
1	204902427	204936335	33909	0	0	0	0	0	0	0.00625	NFASC|protein_coding|1|204797779|204991950|194172	RP11-494K3.2|pseudogene|1|204915736|204916297|562
1	204944454	204965524	21071	0	0	0	0	0	0	0.00625	NFASC|protein_coding|1|204797779|204991950|194172
1	207196599	207232188	35590	0	0	0	0	0	0	0.00625	C1orf116|protein_coding|1|207191866|207206101|14236	snoU13|snoRNA|1|207212039|207212145|107	YOD1|protein_coding|1|207217194|207226325|9132	PFKFB2|protein_coding|1|207222801|207254369|31569
1	207247859	207253031	5173	0	0	0	0	0	0	0.00625	PFKFB2|protein_coding|1|207222801|207254369|31569
1	207262791	207268779	5989	0	0	0	0	0	0	0.00625	C4BPB|protein_coding|1|207262187|207273338|11152
1	207363414	207409038	45625	0	0	0	0	0	0	0.00625	C4BPAP2|pseudogene|1|207399143|207402547|3405
1	207486052	207519420	33369	0	0	0	0	0	0	0.00625	CD55|protein_coding|1|207494853|207534311|39459
1	208160221	208161818	1598	0	0	0	0	0	0	0.00625
1	208163106	208163602	497	0	0	0	0	0	0	0.00625
1	208182786	208183952	1167	0	0	0	0	0	0	0.00625
1	208187671	208188808	1138	0	0	0	0	0	0	0.00625
1	210930810	210993332	62523	0	0	0	0	0	0	0.00625	KCNH1|protein_coding|1|210856555|211307457|450903
1	211000640	211075023	74384	0	0	0	0	0	0	0.00625	KCNH1|protein_coding|1|210856555|211307457|450903	IPO8P1|pseudogene|1|211032519|211035627|3109
1	212844764	212852832	8069	0	0	0	0	0	0	0.00625
1	212992644	213014307	21664	0	0	0	0	0	0	0.00625	RP11-348H3.2|pseudogene|1|212997369|212997847|479	C1orf227|protein_coding|1|213003483|213020991|17509
1	214363741	214406053	42313	0	0	0	0	0	0	0.00625
1	214408458	214410214	1757	0	0	0	0	0	0	0.00625
1	214414160	214415478	1319	0	0	0	0	0	0	0.00625
1	214601711	214603527	1817	0	0	0	0	0	0	0.00625	PTPN14|protein_coding|1|214522039|214725792|203754
1	217266583	217272954	6372	0	0	0	0	0	0	0.00625	ESRRG|protein_coding|1|216676588|217311097|634510
1	218103797	218182318	78522	0	0	0	0	0	0	0.00625
1	218190852	218282402	91551	0	0	0	0	0	0	0.00625	RP11-152L7.1|lincRNA|1|218205177|218207002|1826	RP11-152L7.2|lincRNA|1|218216847|218232482|15636
1	218593820	218616289	22470	0	0	0	0	0	0	0.00625	TGFB2|protein_coding|1|218519577|218617961|98385
1	218646585	218653393	6809	0	0	0	0	0	0	0.00625
1	218875981	218893757	17777	0	0	0	0	0	0	0.00625
1	218911757	218928310	16554	0	0	0	0	0	0	0.00625
1	219851531	219853913	2383	0	0	0	0	0	0	0.00625
1	225062415	225116555	54141	0	0	0	0	0	0	0.00625	DNAH14|protein_coding|1|225083964|225586996|503033
1	225123683	225248920	125238	0	0	0	0	0	0	0.00625	DNAH14|protein_coding|1|225083964|225586996|503033
1	225257492	225487574	230083	0	0	0	0	0	0	0.00625	DNAH14|protein_coding|1|225083964|225586996|503033
1	225553538	225556495	2958	0	0	0	0	0	0	0.00625	DNAH14|protein_coding|1|225083964|225586996|503033
1	228701103	228704637	3535	0	0	0	0	0	0	0.00625
1	228998140	229052123	53984	0	0	0	0	0	0	0.00625
1	229237121	229248438	11318	0	0	0	0	0	0	0.00625
1	229473058	229522394	49337	0	0	0	0	0	0	0.00625	CCSAP|protein_coding|1|229456758|229479041|22284	RNU6-180P|snRNA|1|229518875|229518935|61
1	229551578	229554418	2841	0	0	0	0	0	0	0.00625
1	233753992	233754512	521	0	0	0	0	0	0	0.00625	KCNK1|protein_coding|1|233749750|233808258|58509
1	234396896	234405952	9057	0	0	0	0	0	0	0.00625	SLC35F3|protein_coding|1|234040679|234460262|419584	RP4-799P18.4|sense_intronic|1|234397452|234410211|12760	RP4-799P18.3|antisense|1|234404329|234408246|3918
1	235079713	235094671	14959	0	0	0	0	0	0	0.00625	RP11-443B7.2|lincRNA|1|235092978|235095736|2759	RP11-443B7.1|lincRNA|1|235093089|235105809|12721
1	236047785	236052352	4568	0	0	0	0	0	0	0.00625
1	240081172	240084905	3734	0	0	0	0	0	0	0.00625
1	240765476	240770538	5063	0	0	0	0	0	0	0.00625	GREM2|protein_coding|1|240652873|240775449|122577
1	242121053	242142835	21783	0	0	0	0	0	0	0.00625	BECN1P1|pseudogene|1|242121039|242122364|1326
1	242152451	242155296	2846	0	0	0	0	0	0	0.00625
1	242883261	242901912	18652	0	0	0	0	0	0	0.00625
2	1806749	1806778	30	0	0	0	0	0	0	0.00625	MYT1L|protein_coding|2|1792885|2335032|542148
2	2398434	2409411	10978	0	0	0	0	0	0	0.00625
2	3713756	3714051	296	0	0	0	0	0	0	0.00625	ALLC|protein_coding|2|3705785|3750261|44477
2	3783775	3786757	2983	0	0	0	0	0	0	0.00625	DCDC2C|protein_coding|2|3751453|3836122|84670
2	3787614	3794411	6798	0	0	0	0	0	0	0.00625	DCDC2C|protein_coding|2|3751453|3836122|84670
2	3944325	3950951	6627	0	0	0	0	0	0	0.00625
2	4279319	4279377	59	0	0	0	0	0	0	0.00625
2	4492880	4544706	51827	0	0	0	0	0	0	0.00625
2	4550266	4581232	30967	0	0	0	0	0	0	0.00625	NPM1P48|pseudogene|2|4561794|4562646|853
2	4675716	4681310	5595	0	0	0	0	0	0	0.00625	AC022311.1|lincRNA|2|4675812|4703805|27994
2	6542071	6549649	7579	0	0	0	0	0	0	0.00625
2	9352953	9358402	5450	0	0	0	0	0	0	0.00625	ASAP2|protein_coding|2|9346894|9545812|198919
2	9995272	10044941	49670	0	0	0	0	0	0	0.00625	TAF1B|protein_coding|2|9983483|10074545|91063
2	10061401	10070542	9142	0	0	0	0	0	0	0.00625	TAF1B|protein_coding|2|9983483|10074545|91063
2	10072946	10076338	3393	0	0	0	0	0	0	0.00625	TAF1B|protein_coding|2|9983483|10074545|91063
2	12134259	12137344	3086	0	0	0	0	0	0	0.00625	AC096559.1|lincRNA|2|11988748|12718474|729727
2	12391385	12398806	7422	0	0	0	0	0	0	0.00625	AC096559.1|lincRNA|2|11988748|12718474|729727
2	14061743	14082164	20422	0	0	0	0	0	0	0.00625	LINC00276|lincRNA|2|13850656|14541087|690432
2	20685277	20695796	10520	0	0	0	0	0	0	0.00625
2	27864089	27956797	92709	0	0	0	0	0	0	0.00625	GPN1|protein_coding|2|27851114|27874375|23262	SNORA36|snoRNA|2|27864910|27865036|127	SUPT7L|protein_coding|2|27873679|27886676|12998	SLC4A1AP|protein_coding|2|27886338|27917840|31503	AC074091.13|protein_coding|2|27928653|27938599|9947
2	27997196	28018025	20830	0	0	0	0	0	0	0.00625	MRPL33|protein_coding|2|27994584|28210954|216371	AC110084.1|protein_coding|2|27998851|28009186|10336	RBKS|protein_coding|2|28004231|28113965|109735
2	31105975	31114559	8585	0	0	0	0	0	0	0.00625
2	31164930	31212899	47970	0	0	0	0	0	0	0.00625	GALNT14|protein_coding|2|31133333|31378068|244736	AC009305.1|antisense|2|31209805|31214292|4488
2	31242026	31269427	27402	0	0	0	0	0	0	0.00625	GALNT14|protein_coding|2|31133333|31378068|244736	AC009305.2|miRNA|2|31258419|31258510|92
2	33407260	33466045	58786	0	0	0	0	0	0	0.00625	LTBP1|protein_coding|2|33172039|33624576|452538
2	34390513	34397182	6670	0	0	0	0	0	0	0.00625	AC009499.1|lincRNA|2|33931953|34522820|590868
2	34410726	34412596	1871	0	0	0	0	0	0	0.00625	AC009499.1|lincRNA|2|33931953|34522820|590868
2	35283090	35342430	59341	0	0	0	0	0	0	0.00625	AC012593.1|lincRNA|2|35024917|35410755|385839
2	36385084	36392638	7555	0	0	0	0	0	0	0.00625
2	38214676	38255725	41050	0	0	0	0	0	0	0.00625	RMDN2|protein_coding|2|38150330|38294285|143956	RMDN2-AS1|antisense|2|38177144|38294184|117041
2	38733091	38733501	411	0	0	0	0	0	0	0.00625	AC016995.3|lincRNA|2|38633861|38742882|109022
2	39990238	39999157	8920	0	0	0	0	0	0	0.00625	THUMPD2|protein_coding|2|39963200|40006407|43208
2	46263909	46264375	467	0	0	0	0	0	0	0.00625	PRKCE|protein_coding|2|45878484|46415129|536646
2	55203154	55208868	5715	0	0	0	0	0	0	0.00625	RTN4|protein_coding|2|55199325|55339757|140433
2	64357820	64365908	8089	0	0	0	0	0	0	0.00625	PELI1|protein_coding|2|64319786|64371588|51803
2	69319792	69325946	6155	0	0	0	0	0	0	0.00625	ANTXR1|protein_coding|2|69240310|69476459|236150
2	69346359	69351962	5604	0	0	0	0	0	0	0.00625	ANTXR1|protein_coding|2|69240310|69476459|236150
2	70428423	70470462	42040	0	0	0	0	0	0	0.00625	C2orf42|protein_coding|2|70377012|70475747|98736	TIA1|protein_coding|2|70436576|70475792|39217
2	70473774	70521932	48159	0	0	0	0	0	0	0.00625	C2orf42|protein_coding|2|70377012|70475747|98736	TIA1|protein_coding|2|70436576|70475792|39217	MIR1285-2|miRNA|2|70480050|70480137|88	AC016700.6|pseudogene|2|70480987|70481142|156	PCYOX1|protein_coding|2|70484518|70508323|23806	SNRPG|protein_coding|2|70508494|70520903|12410
2	71393476	71398527	5052	0	0	0	0	0	0	0.00625
2	78015217	78032291	17075	0	0	0	0	0	0	0.00625	AC105399.2|pseudogene|2|78015508|78020213|4706
2	78068276	78069643	1368	0	0	0	0	0	0	0.00625
2	79449854	79468765	18912	0	0	0	0	0	0	0.00625	CTNNA2|protein_coding|2|79412357|80875905|1463549
2	80423049	80433877	10829	0	0	0	0	0	0	0.00625	CTNNA2|protein_coding|2|79412357|80875905|1463549
2	80508029	80526835	18807	0	0	0	0	0	0	0.00625	CTNNA2|protein_coding|2|79412357|80875905|1463549	LRRTM1|protein_coding|2|80515483|80531874|16392
2	83607055	83683098	76044	0	0	0	0	0	0	0.00625
2	85386091	85438540	52450	0	0	0	0	0	0	0.00625	TCF7L1|protein_coding|2|85360533|85537511|176979	TCF7L1-IT1|sense_intronic|2|85413532|85414376|845	RNU6-674P|snRNA|2|85432049|85432155|107
2	85660127	85667716	7590	0	0	0	0	0	0	0.00625	SH2D6|protein_coding|2|85645844|85664152|18309	Y_RNA|misc_RNA|2|85661630|85661742|113
2	85939042	85940774	1733	0	0	0	0	0	0	0.00625
2	87413907	87430509	16603	0	0	0	0	0	0	0.00625	AC083899.3|pseudogene|2|87352513|87423770|71258	MIR4771-1|miRNA|2|87421909|87421982|74
2	98710540	98786892	76353	0	0	0	0	0	0	0.00625	VWA3B|protein_coding|2|98703579|98929762|226184
2	98796029	98796751	723	0	0	0	0	0	0	0.00625	VWA3B|protein_coding|2|98703579|98929762|226184
2	100329392	100335274	5883	0	0	0	0	0	0	0.00625	AFF3|protein_coding|2|100162323|100759201|596879
2	101233664	101243742	10079	0	0	0	0	0	0	0.00625
2	102086518	102175041	88524	0	0	0	0	0	0	0.00625	RFX8|protein_coding|2|102013823|102091165|77343	AC092570.2|lincRNA|2|102095852|102103284|7433	AC092570.3|pseudogene|2|102125992|102126684|693	AC092570.4|pseudogene|2|102137296|102138438|1143
2	102273308	102283923	10616	0	0	0	0	0	0	0.00625
2	106059782	106059944	163	0	0	0	0	0	0	0.00625
2	106072260	106072906	647	0	0	0	0	0	0	0.00625
2	106529022	106538396	9375	0	0	0	0	0	0	0.00625
2	106931354	106935015	3662	0	0	0	0	0	0	0.00625
2	109652574	109687218	34645	0	0	0	0	0	0	0.00625
2	111858400	111859475	1076	0	0	0	0	0	0	0.00625	ACOXL|protein_coding|2|111490150|111875799|385650	AC096670.3|antisense|2|111855922|111873165|17244
2	113365095	113370021	4927	0	0	0	0	0	0	0.00625	AC012442.5|3prime_overlapping_ncrna|2|113346617|113372008|25392
2	116974958	117039422	64465	0	0	0	0	0	0	0.00625
2	125458635	125462000	3366	0	0	0	0	0	0	0.00625	CNTNAP5|protein_coding|2|124782864|125672864|890001
2	135208475	135208664	190	0	0	0	0	0	0	0.00625	MGAT5|protein_coding|2|134877554|135212192|334639
2	135282944	135287101	4158	0	0	0	0	0	0	0.00625	TMEM163|protein_coding|2|135213330|135476570|263241
2	135287686	135288740	1055	0	0	0	0	0	0	0.00625	TMEM163|protein_coding|2|135213330|135476570|263241
2	137396765	137402549	5785	0	0	0	0	0	0	0.00625
2	137766945	137767306	362	0	0	0	0	0	0	0.00625	THSD7B|protein_coding|2|137523115|138435287|912173
2	142576340	142595047	18708	0	0	0	0	0	0	0.00625	LRP1B|protein_coding|2|140988992|142889270|1900279
2	142607002	142616069	9068	0	0	0	0	0	0	0.00625	LRP1B|protein_coding|2|140988992|142889270|1900279
2	144102147	144106557	4411	0	0	0	0	0	0	0.00625	ARHGAP15|protein_coding|2|143848931|144525921|676991	AC096558.1|antisense|2|144052990|144238358|185369	RP11-570L15.2|antisense|2|144053155|144329674|276520
2	144117904	144139978	22075	0	0	0	0	0	0	0.00625	ARHGAP15|protein_coding|2|143848931|144525921|676991	AC096558.1|antisense|2|144052990|144238358|185369	RP11-570L15.2|antisense|2|144053155|144329674|276520
2	144141203	144142120	918	0	0	0	0	0	0	0.00625	ARHGAP15|protein_coding|2|143848931|144525921|676991	AC096558.1|antisense|2|144052990|144238358|185369	RP11-570L15.2|antisense|2|144053155|144329674|276520
2	144510101	144515498	5398	0	0	0	0	0	0	0.00625	ARHGAP15|protein_coding|2|143848931|144525921|676991
2	144528157	144533507	5351	0	0	0	0	0	0	0.00625	CTD-2252P21.1|antisense|2|144524189|144533642|9454
2	145219379	145221330	1952	0	0	0	0	0	0	0.00625	ZEB2|protein_coding|2|145141648|145282147|140500	AC009951.1|pseudogene|2|145218679|145221645|2967
2	152775853	152776883	1031	0	0	0	0	0	0	0.00625	CACNB4|protein_coding|2|152689290|152955593|266304
2	160090389	160091589	1201	0	0	0	0	0	0	0.00625
2	169809720	169814974	5255	0	0	0	0	0	0	0.00625	ABCB11|protein_coding|2|169779448|169887832|108385
2	169816937	169819824	2888	0	0	0	0	0	0	0.00625	ABCB11|protein_coding|2|169779448|169887832|108385
2	170151344	170159733	8390	0	0	0	0	0	0	0.00625	LRP2|protein_coding|2|169983619|170219195|235577
2	173139072	173141062	1991	0	0	0	0	0	0	0.00625
2	174143357	174143564	208	0	0	0	0	0	0	0.00625	MLK7-AS1|antisense|2|174031174|174146764|115591
2	176740330	176744967	4638	0	0	0	0	0	0	0.00625
2	176748698	176919096	170399	0	0	0	0	0	0	0.00625	AC016751.3|antisense|2|176762064|176768960|6897	AC016751.2|lincRNA|2|176769099|176770230|1132	KIAA1715|protein_coding|2|176788620|176867567|78948
2	176925346	176961015	35670	0	0	0	0	0	0	0.00625	EVX2|protein_coding|2|176942200|176948641|6442	HOXD13|protein_coding|2|176957619|176960666|3048
2	176973884	176974104	221	0	0	0	0	0	0	0.00625	HOXD11|protein_coding|2|176968944|176974722|5779	HOXD10|protein_coding|2|176973518|176984670|11153
2	189845288	189871573	26286	0	0	0	0	0	0	0.00625	COL3A1|protein_coding|2|189839046|189877472|38427
2	191060550	191063071	2522	0	0	0	0	0	0	0.00625	C2orf88|protein_coding|2|190744335|191068210|323876	HIBCH|protein_coding|2|191054461|191208919|154459
2	192129875	192148305	18431	0	0	0	0	0	0	0.00625	MYO1B|protein_coding|2|192109911|192290115|180205
2	195537666	195538451	786	0	0	0	0	0	0	0.00625
2	197322284	197325279	2996	0	0	0	0	0	0	0.00625	HECW2|protein_coding|2|197059094|197458416|399323
2	211684509	211703869	19361	0	0	0	0	0	0	0.00625
2	211734831	211742268	7438	0	0	0	0	0	0	0.00625
2	216735503	216735953	451	0	0	0	0	0	0	0.00625
2	218300525	218330850	30326	0	0	0	0	0	0	0.00625	DIRC3|protein_coding|2|218148742|218621316|472575
2	219271531	219272145	615	0	0	0	0	0	0	0.00625
2	219682866	219686355	3490	0	0	0	0	0	0	0.00625	RP11-459I19.1|lincRNA|2|219683413|219683867|455
2	223146269	223159448	13180	0	0	0	0	0	0	0.00625	PAX3|protein_coding|2|223064607|223163715|99109
2	223662695	223664583	1889	0	0	0	0	0	0	0.00625
2	223824035	223840670	16636	0	0	0	0	0	0	0.00625
2	227014442	227022119	7678	0	0	0	0	0	0	0.00625
2	228444673	228457726	13054	0	0	0	0	0	0	0.00625
2	228805352	228810228	4877	0	0	0	0	0	0	0.00625
2	233367540	233370953	3414	0	0	0	0	0	0	0.00625
2	237944454	237949423	4970	0	0	0	0	0	0	0.00625
2	238230986	238236300	5315	0	0	0	0	0	0	0.00625	COL6A3|protein_coding|2|238232646|238323018|90373
2	240213869	240214397	529	0	0	0	0	0	0	0.00625	HDAC4|protein_coding|2|239969864|240323348|353485
2	240868163	240870043	1881	0	0	0	0	0	0	0.00625	NDUFA10|protein_coding|2|240831867|240964819|132953
2	241051505	241054994	3490	0	0	0	0	0	0	0.00625	AC013469.1|protein_coding|2|241053907|241064304|10398
2	241170065	241177633	7569	0	0	0	0	0	0	0.00625	AC124861.1|lincRNA|2|241166977|241195452|28476
2	241325889	241330701	4813	0	0	0	0	0	0	0.00625
2	241911784	241920974	9191	0	0	0	0	0	0	0.00625	AC104809.3|protein_coding|2|241858202|241932728|74527	AC104809.2|antisense|2|241920932|241925489|4558
3	182778	182819	42	0	0	0	0	0	0	0.00625
3	926705	928456	1752	0	0	0	0	0	0	0.00625
3	1918642	1956205	37564	0	0	0	0	0	0	0.00625	RPL21P17|pseudogene|3|1947335|1947809|475
3	2426633	2434315	7683	0	0	0	0	0	0	0.00625	CNTN4|protein_coding|3|2140497|3099645|959149
3	2602013	2603446	1434	0	0	0	0	0	0	0.00625	CNTN4|protein_coding|3|2140497|3099645|959149
3	2631518	2659295	27778	0	0	0	0	0	0	0.00625	CNTN4|protein_coding|3|2140497|3099645|959149
3	4612774	4618322	5549	0	0	0	0	0	0	0.00625	ITPR1|protein_coding|3|4535032|4889524|354493
3	4645667	4648315	2649	0	0	0	0	0	0	0.00625	ITPR1|protein_coding|3|4535032|4889524|354493
3	4989304	4991585	2282	0	0	0	0	0	0	0.00625	BHLHE40-AS1|antisense|3|4938493|5021646|83154
3	9898896	9899532	637	0	0	0	0	0	0	0.00625
3	11019346	11019487	142	0	0	0	0	0	0	0.00625
3	15687843	15717420	29578	0	0	0	0	0	0	0.00625	ANKRD28|protein_coding|3|15708743|15901278|192536
3	16200266	16204428	4163	0	0	0	0	0	0	0.00625
3	16214190	16215650	1461	0	0	0	0	0	0	0.00625
3	18611568	18658370	46803	0	0	0	0	0	0	0.00625	AC144521.1|processed_transcript|3|18486516|18959184|472669
3	19340697	19341258	562	0	0	0	0	0	0	0.00625	KCNH8|protein_coding|3|19189946|19577138|387193
3	20374853	20375345	493	0	0	0	0	0	0	0.00625
3	21956673	21973541	16869	0	0	0	0	0	0	0.00625	ZNF385D|protein_coding|3|21459915|22414812|954898
3	22118271	22119353	1083	0	0	0	0	0	0	0.00625	ZNF385D|protein_coding|3|21459915|22414812|954898
3	22185797	22188382	2586	0	0	0	0	0	0	0.00625	ZNF385D|protein_coding|3|21459915|22414812|954898
3	22646736	22648236	1501	0	0	0	0	0	0	0.00625
3	24253213	24271464	18252	0	0	0	0	0	0	0.00625	THRB|protein_coding|3|24158651|24536773|378123
3	24878350	24878912	563	0	0	0	0	0	0	0.00625	AC133680.1|lincRNA|3|24729410|25215796|486387
3	24881260	24887541	6282	0	0	0	0	0	0	0.00625	AC133680.1|lincRNA|3|24729410|25215796|486387
3	27529568	27530558	991	0	0	0	0	0	0	0.00625
3	28793043	28794557	1515	0	0	0	0	0	0	0.00625	LINC00693|antisense|3|28616282|28799831|183550
3	31000604	31041760	41157	0	0	0	0	0	0	0.00625
3	42533784	42541598	7815	0	0	0	0	0	0	0.00625	VIPR1|protein_coding|3|42530791|42579059|48269
3	44106288	44106849	562	0	0	0	0	0	0	0.00625
3	45818881	45819039	159	0	0	0	0	0	0	0.00625	SLC6A20|protein_coding|3|45796942|45838027|41086
3	46593568	46652377	58810	0	0	0	0	0	0	0.00625	LRRC2|protein_coding|3|46556913|46621589|64677	LUZPP1|protein_coding|3|46598888|46601178|2291	TDGF1|protein_coding|3|46616045|46668033|51989
3	46873668	46889187	15520	0	0	0	0	0	0	0.00625	PRSS42|protein_coding|3|46871032|46875585|4554
3	52849494	52859526	10033	0	0	0	0	0	0	0.00625	ITIH4|protein_coding|3|52846991|52865495|18505	RP5-966M1.6|protein_coding|3|52847298|52869745|22448	ITIH4-AS1|antisense|3|52857951|52859330|1380
3	59420385	59424529	4145	0	0	0	0	0	0	0.00625
3	59425883	59430870	4988	0	0	0	0	0	0	0.00625
3	60935754	60942770	7017	0	0	0	0	0	0	0.00625	FHIT|protein_coding|3|59735036|61237133|1502098
3	61914168	61925828	11661	0	0	0	0	0	0	0.00625	PTPRG|protein_coding|3|61547243|62283288|736046
3	62387640	62406907	19268	0	0	0	0	0	0	0.00625	CADPS|protein_coding|3|62384022|62861054|477033
3	63390477	63401303	10827	0	0	0	0	0	0	0.00625	SYNPR|protein_coding|3|63213991|63602597|388607
3	63606792	63665188	58397	0	0	0	0	0	0	0.00625	SNTN|protein_coding|3|63638344|63664696|26353
3	64800439	64810059	9621	0	0	0	0	0	0	0.00625	ADAMTS9-AS2|antisense|3|64670585|64997143|326559
3	64861785	64868226	6442	0	0	0	0	0	0	0.00625	ADAMTS9-AS2|antisense|3|64670585|64997143|326559
3	65316085	65322224	6140	0	0	0	0	0	0	0.00625
3	65872578	65883439	10862	0	0	0	0	0	0	0.00625	MAGI1|protein_coding|3|65339200|66024509|685310	MAGI1-IT1|sense_intronic|3|65858490|65940233|81744	MAGI1-AS1|antisense|3|65879491|65910972|31482
3	66742594	66744468	1875	0	0	0	0	0	0	0.00625
3	68502255	68502741	487	0	0	0	0	0	0	0.00625	FAM19A1|protein_coding|3|68053359|68594776|541418
3	72566804	72568264	1461	0	0	0	0	0	0	0.00625	RP11-654C22.2|lincRNA|3|72553957|72599703|45747
3	73546629	73567254	20626	0	0	0	0	0	0	0.00625	PDZRN3|protein_coding|3|73431584|73674091|242508
3	74095310	74096374	1065	0	0	0	0	0	0	0.00625
3	76429001	76433782	4782	0	0	0	0	0	0	0.00625	ROBO2|protein_coding|3|75955846|77699115|1743270
3	99147730	99151929	4200	0	0	0	0	0	0	0.00625
3	105663977	105668118	4142	0	0	0	0	0	0	0.00625
3	113679051	113700488	21438	0	0	0	0	0	0	0.00625	ZDHHC23|protein_coding|3|113666748|113684248|17501	KIAA1407|protein_coding|3|113682984|113775460|92477
3	114045613	114049779	4167	0	0	0	0	0	0	0.00625
3	117245253	117245921	669	0	0	0	0	0	0	0.00625	LSAMP|protein_coding|3|115521235|117716095|2194861
3	117249470	117305306	55837	0	0	0	0	0	0	0.00625	LSAMP|protein_coding|3|115521235|117716095|2194861	RNU6-1200P|snRNA|3|117263052|117263158|107
3	117484544	117507251	22708	0	0	0	0	0	0	0.00625	LSAMP|protein_coding|3|115521235|117716095|2194861	RP11-384F7.2|lincRNA|3|117391001|117716439|325439
3	117510443	117516509	6067	0	0	0	0	0	0	0.00625	LSAMP|protein_coding|3|115521235|117716095|2194861	RP11-384F7.2|lincRNA|3|117391001|117716439|325439	RP11-768G7.3|lincRNA|3|117509520|117512612|3093
3	121767413	121815436	48024	0	0	0	0	0	0	0.00625	CD86|protein_coding|3|121774213|121839983|65771
3	124927857	124930121	2265	0	0	0	0	0	0	0.00625	SLC12A8|protein_coding|3|124801480|124998021|196542
3	128677229	128783429	106201	0	0	0	0	0	0	0.00625	KIAA1257|protein_coding|3|128628709|128721533|92825	RP11-723O4.6|protein_coding|3|128628717|128690173|61457	EFCC1|protein_coding|3|128720472|128759585|39114	RP11-434H6.2|pseudogene|3|128764606|128765764|1159	GP9|protein_coding|3|128779610|128781249|1640
3	129009386	129062781	53396	0	0	0	0	0	0	0.00625	HMCES|protein_coding|3|128997671|129025029|27359	H1FX|protein_coding|3|129033615|129035120|1506	H1FX-AS1|antisense|3|129034235|129045068|10834	NUP210P3|pseudogene|3|129041889|129044269|2381	RP13-685P2.8|pseudogene|3|129053429|129053917|489
3	130559580	130590823	31244	0	0	0	0	0	0	0.00625	ATP2C1|protein_coding|3|130569439|130735556|166118
3	134109567	134112826	3260	0	0	0	0	0	0	0.00625
3	139013748	139020844	7097	0	0	0	0	0	0	0.00625	MRPS22|protein_coding|3|138724648|139076065|351418
3	141031299	141033866	2568	0	0	0	0	0	0	0.00625	RP11-438D8.2|antisense|3|140986195|141085979|99785
3	141339447	141344671	5225	0	0	0	0	0	0	0.00625
3	148493071	148526139	33069	0	0	0	0	0	0	0.00625	CPB1|protein_coding|3|148508889|148577974|69086
3	150818932	150863598	44667	0	0	0	0	0	0	0.00625	MED12L|protein_coding|3|150803484|151154860|351377
3	150887780	150920920	33141	0	0	0	0	0	0	0.00625	MED12L|protein_coding|3|150803484|151154860|351377	RNA5SP145|rRNA|3|150905886|150906010|125	GPR171|protein_coding|3|150915619|150920988|5370
3	150926738	150942075	15338	0	0	0	0	0	0	0.00625	MED12L|protein_coding|3|150803484|151154860|351377	P2RY14|protein_coding|3|150929905|150996255|66351
3	151146409	151233875	87467	0	0	0	0	0	0	0.00625	MED12L|protein_coding|3|150803484|151154860|351377	IGSF10|protein_coding|3|151143172|151176497|33326	MRPL42P6|pseudogene|3|151193592|151193962|371	RP11-312P21.2|pseudogene|3|151217427|151217594|168
3	151249645	151258905	9261	0	0	0	0	0	0	0.00625
3	151261680	151294902	33223	0	0	0	0	0	0	0.00625	MIR5186|miRNA|3|151283664|151283783|120
3	151334003	151335863	1861	0	0	0	0	0	0	0.00625
3	151336920	151341481	4562	0	0	0	0	0	0	0.00625
3	153169358	153246528	77171	0	0	0	0	0	0	0.00625	RP11-23D24.2|processed_transcript|3|153102723|153697975|595253	RNU6-901P|snRNA|3|153189255|153189360|106	C3orf79|protein_coding|3|153202284|153220486|18203
3	153248088	153255832	7745	0	0	0	0	0	0	0.00625	RP11-23D24.2|processed_transcript|3|153102723|153697975|595253
3	156715860	156716739	880	0	0	0	0	0	0	0.00625	LEKR1|protein_coding|3|156543270|156763918|220649
3	157630983	157632158	1176	0	0	0	0	0	0	0.00625
3	165182317	165188165	5849	0	0	0	0	0	0	0.00625	RP11-85M11.2|lincRNA|3|164924748|165373211|448464
3	166499763	166529669	29907	0	0	0	0	0	0	0.00625	CBX1P5|pseudogene|3|166528797|166529355|559
3	167904895	167910974	6080	0	0	0	0	0	0	0.00625
3	171173628	171176847	3220	0	0	0	0	0	0	0.00625	TNIK|protein_coding|3|170779128|171178197|399070
3	171570176	171623670	53495	0	0	0	0	0	0	0.00625	TMEM212|protein_coding|3|171561139|171656505|95367	TMEM212-AS1|lincRNA|3|171594142|171618530|24389	TMEM212-IT1|sense_intronic|3|171612226|171613030|805
3	179588159	179596164	8006	0	0	0	0	0	0	0.00625	PEX5L|protein_coding|3|179512746|179754841|242096	PEX5L-AS1|antisense|3|179593164|179599397|6234
3	181166716	181176193	9478	0	0	0	0	0	0	0.00625	SOX2-OT|sense_overlapping|3|180707558|181554668|847111
3	185646141	185664883	18743	0	0	0	0	0	0	0.00625	TRA2B|protein_coding|3|185633694|185655924|22231
3	189481013	189482769	1757	0	0	0	0	0	0	0.00625	TP63|protein_coding|3|189349205|189615068|265864
3	189718093	189751812	33720	0	0	0	0	0	0	0.00625	LEPREL1|protein_coding|3|189674517|189840226|165710
3	192283058	192289911	6854	0	0	0	0	0	0	0.00625	FGF12|protein_coding|3|191857184|192485553|628370
3	192293960	192294345	386	0	0	0	0	0	0	0.00625	FGF12|protein_coding|3|191857184|192485553|628370
3	192304666	192325847	21182	0	0	0	0	0	0	0.00625	FGF12|protein_coding|3|191857184|192485553|628370
3	192332384	192333904	1521	0	0	0	0	0	0	0.00625	FGF12|protein_coding|3|191857184|192485553|628370
3	192344272	192345191	920	0	0	0	0	0	0	0.00625	FGF12|protein_coding|3|191857184|192485553|628370
3	192809758	192835939	26182	0	0	0	0	0	0	0.00625
3	196674917	196684495	9579	0	0	0	0	0	0	0.00625	PIGZ|protein_coding|3|196673214|196695931|22718
3	196729016	196730926	1911	0	0	0	0	0	0	0.00625	MFI2|protein_coding|3|196715492|196756687|41196	MFI2-AS1|antisense|3|196726331|196731615|5285
3	196754520	196758322	3803	0	0	0	0	0	0	0.00625	MFI2|protein_coding|3|196715492|196756687|41196
4	958109	985275	27167	0	0	0	0	0	0	0.00625	DGKQ|protein_coding|4|952675|980683|28009	SLC26A1|protein_coding|4|972861|987228|14368	IDUA|protein_coding|4|980785|998316|17532
4	986964	994982	8019	0	0	0	0	0	0	0.00625	SLC26A1|protein_coding|4|972861|987228|14368	IDUA|protein_coding|4|980785|998316|17532
4	7372445	7372509	65	0	0	0	0	0	0	0.00625	SORCS2|protein_coding|4|7194265|7744554|550290
4	7403279	7410348	7070	0	0	0	0	0	0	0.00625	SORCS2|protein_coding|4|7194265|7744554|550290
4	8133202	8136447	3246	0	0	0	0	0	0	0.00625	ABLIM2|protein_coding|4|7967039|8160559|193521
4	11556894	11557382	489	0	0	0	0	0	0	0.00625
4	11851726	11918497	66772	0	0	0	0	0	0	0.00625	RP11-1J7.1|lincRNA|4|11916291|11921312|5022
4	11931718	11946952	15235	0	0	0	0	0	0	0.00625
4	12013760	12042045	28286	0	0	0	0	0	0	0.00625	AC097452.1|miRNA|4|12014971|12015065|95
4	12054292	12074819	20528	0	0	0	0	0	0	0.00625
4	13005264	13015554	10291	0	0	0	0	0	0	0.00625
4	13036901	13079910	43010	0	0	0	0	0	0	0.00625	RNU6-962P|snRNA|4|13052966|13053035|70
4	13119333	13124637	5305	0	0	0	0	0	0	0.00625
4	13144420	13180949	36530	0	0	0	0	0	0	0.00625
4	13996979	14027487	30509	0	0	0	0	0	0	0.00625
4	14028365	14033010	4646	0	0	0	0	0	0	0.00625
4	16600130	16618724	18595	0	0	0	0	0	0	0.00625	LDB2|protein_coding|4|16503164|16900432|397269
4	16637715	16639907	2193	0	0	0	0	0	0	0.00625	LDB2|protein_coding|4|16503164|16900432|397269
4	17553460	17607577	54118	0	0	0	0	0	0	0.00625	NACAP5|pseudogene|4|17553740|17554375|636	LAP3|protein_coding|4|17578815|17609595|30781	AC006160.5|antisense|4|17589090|17616194|27105	RN7SL315P|misc_RNA|4|17596691|17596959|269
4	18752957	18759616	6660	0	0	0	0	0	0	0.00625
4	19106157	19110439	4283	0	0	0	0	0	0	0.00625
4	23393466	23427797	34332	0	0	0	0	0	0	0.00625
4	24074066	24134899	60834	0	0	0	0	0	0	0.00625
4	24442043	24445442	3400	0	0	0	0	0	0	0.00625
4	24682929	24716834	33906	0	0	0	0	0	0	0.00625
4	25457681	25460711	3031	0	0	0	0	0	0	0.00625
4	29347530	29352597	5068	0	0	0	0	0	0	0.00625
4	29746382	29760350	13969	0	0	0	0	0	0	0.00625	EEF1A1P21|pseudogene|4|29750379|29751722|1344	AC109351.1|miRNA|4|29751818|29751932|115
4	31399077	31399109	33	0	0	0	0	0	0	0.00625
4	31763477	31764914	1438	0	0	0	0	0	0	0.00625
4	31907417	31910004	2588	0	0	0	0	0	0	0.00625
4	32223986	32231817	7832	0	0	0	0	0	0	0.00625
4	32433541	32435958	2418	0	0	0	0	0	0	0.00625
4	32445069	32446683	1615	0	0	0	0	0	0	0.00625
4	33413531	33533539	120009	0	0	0	0	0	0	0.00625	RP11-802H3.2|lincRNA|4|33435132|33439499|4368
4	35258140	35271021	12882	0	0	0	0	0	0	0.00625
4	36347827	36351308	3482	0	0	0	0	0	0	0.00625	RP11-431M7.2|antisense|4|36312812|36394032|81221
4	37242689	37254793	12105	0	0	0	0	0	0	0.00625	MIR4801|miRNA|4|37243532|37243613|82	KIAA1239|protein_coding|4|37245842|37451087|205246
4	40003374	40004436	1063	0	0	0	0	0	0	0.00625
4	42085332	42114564	29233	0	0	0	0	0	0	0.00625	SLC30A9|protein_coding|4|41992489|42092474|99986	BEND4|protein_coding|4|42112955|42154895|41941
4	63344565	63347374	2810	0	0	0	0	0	0	0.00625
4	70207731	70220548	12818	0	0	0	0	0	0	0.00625	RP11-618I10.2|pseudogene|4|70212327|70223895|11569
4	70626202	70629023	2822	0	0	0	0	0	0	0.00625	SULT1B1|protein_coding|4|70586880|70653679|66800
4	70902869	70904657	1789	0	0	0	0	0	0	0.00625
4	90625420	90625771	352	0	0	0	0	0	0	0.00625	RP11-115D19.1|antisense|4|90472507|90647654|175148
4	94408529	94408683	155	0	0	0	0	0	0	0.00625	GRID2|protein_coding|4|93225550|94695707|1470158
4	96560113	96574130	14018	0	0	0	0	0	0	0.00625	RPL30P6|pseudogene|4|96566103|96566444|342
4	102131552	102158353	26802	0	0	0	0	0	0	0.00625	PPP3CA|protein_coding|4|101944566|102269435|324870
4	111237923	111239316	1394	0	0	0	0	0	0	0.00625
4	113394445	113446517	52073	0	0	0	0	0	0	0.00625	NEUROG2|protein_coding|4|113434672|113437328|2657	RP11-402J6.1|antisense|4|113436541|113468037|31497
4	113544822	113583669	38848	0	0	0	0	0	0	0.00625	C4orf21|protein_coding|4|113460492|113558151|97660	LARP7|protein_coding|4|113558120|113578748|20629	MIR302B|antisense|4|113567632|113571207|3576	MIR367|miRNA|4|113569030|113569097|68	MIR302D|miRNA|4|113569160|113569227|68	MIR302A|miRNA|4|113569339|113569407|69	MIR302C|miRNA|4|113569519|113569586|68
4	115231756	115264843	33088	0	0	0	0	0	0	0.00625
4	121976907	121979795	2889	0	0	0	0	0	0	0.00625	NDNF|protein_coding|4|121956768|121994176|37409
4	122457800	122463103	5304	0	0	0	0	0	0	0.00625
4	125667900	125710486	42587	0	0	0	0	0	0	0.00625
4	126724323	126724539	217	0	0	0	0	0	0	0.00625
4	130036437	130044788	8352	0	0	0	0	0	0	0.00625	C4orf33|protein_coding|4|130014472|130037795|23324
4	131269334	131278222	8889	0	0	0	0	0	0	0.00625
4	133738357	133740043	1687	0	0	0	0	0	0	0.00625
4	134967722	135021764	54043	0	0	0	0	0	0	0.00625
4	147072921	147078467	5547	0	0	0	0	0	0	0.00625
4	148478495	148501810	23316	0	0	0	0	0	0	0.00625	RP11-752L20.5|lincRNA|4|148488758|148515739|26982
4	149225853	149274067	48215	0	0	0	0	0	0	0.00625	NR3C2|protein_coding|4|148999913|149365850|365938
4	153177963	153197110	19148	0	0	0	0	0	0	0.00625	RN7SL446P|misc_RNA|4|153185301|153185597|297
4	153234301	153258506	24206	0	0	0	0	0	0	0.00625	RP11-461L13.5|lincRNA|4|153239054|153239516|463	RP11-461L13.3|lincRNA|4|153241696|153242196|501	FBXW7|protein_coding|4|153242410|153457253|214844
4	153879879	153882452	2574	0	0	0	0	0	0	0.00625	FHDC1|protein_coding|4|153857504|153900848|43345
4	154478301	154479192	892	0	0	0	0	0	0	0.00625	KIAA0922|protein_coding|4|154387498|154557863|170366
4	154598840	154607367	8528	0	0	0	0	0	0	0.00625	RP11-153M7.3|pseudogene|4|154561320|154602332|41013
4	154622803	154677609	54807	0	0	0	0	0	0	0.00625	TLR2|protein_coding|4|154622652|154626851|4200	RNF175|protein_coding|4|154631277|154681387|50111	RP11-153M7.5|antisense|4|154641479|154648874|7396
4	154684066	154717789	33724	0	0	0	0	0	0	0.00625	SFRP2|protein_coding|4|154701744|154710272|8529
4	156005366	156020575	15210	0	0	0	0	0	0	0.00625
4	156024228	156030866	6639	0	0	0	0	0	0	0.00625
4	157043579	157056346	12768	0	0	0	0	0	0	0.00625
4	157595959	157600211	4253	0	0	0	0	0	0	0.00625
4	157977394	157994540	17147	0	0	0	0	0	0	0.00625	Y_RNA|misc_RNA|4|157985709|157985815|107
4	162623774	162633616	9843	0	0	0	0	0	0	0.00625	FSTL5|protein_coding|4|162305049|163085187|780139
4	163461084	163462449	1366	0	0	0	0	0	0	0.00625
4	163552464	163574137	21674	0	0	0	0	0	0	0.00625
4	163711347	163730791	19445	0	0	0	0	0	0	0.00625
4	166495478	166498821	3344	0	0	0	0	0	0	0.00625
4	169476680	169477727	1048	0	0	0	0	0	0	0.00625	PALLD|protein_coding|4|169418217|169849608|431392
4	169536934	169544330	7397	0	0	0	0	0	0	0.00625	PALLD|protein_coding|4|169418217|169849608|431392
4	171584405	171644858	60454	0	0	0	0	0	0	0.00625
4	171673686	171711580	37895	0	0	0	0	0	0	0.00625
4	171771454	171803266	31813	0	0	0	0	0	0	0.00625
4	172599241	172639378	40138	0	0	0	0	0	0	0.00625
4	172654191	172660822	6632	0	0	0	0	0	0	0.00625
4	173564577	173713504	148928	0	0	0	0	0	0	0.00625	GALNTL6|protein_coding|4|172733405|173962710|1229306
4	174257094	174260050	2957	0	0	0	0	0	0	0.00625
4	174264079	174264446	368	0	0	0	0	0	0	0.00625
4	174697815	174722962	25148	0	0	0	0	0	0	0.00625
4	179007366	179012411	5046	0	0	0	0	0	0	0.00625
4	181361147	181398287	37141	0	0	0	0	0	0	0.00625
4	181518578	181525060	6483	0	0	0	0	0	0	0.00625
4	183272686	183285371	12686	0	0	0	0	0	0	0.00625	TENM3|protein_coding|4|183065140|183724177|659038
4	184375704	184378170	2467	0	0	0	0	0	0	0.00625
4	184460435	184460985	551	0	0	0	0	0	0	0.00625
4	184489839	184490552	714	0	0	0	0	0	0	0.00625
4	187981624	187982628	1005	0	0	0	0	0	0	0.00625	RP11-696F12.1|lincRNA|4|187981253|187982084|832
4	190447569	190474306	26738	0	0	0	0	0	0	0.00625
5	1874687	1877108	2422	0	0	0	0	0	0	0.00625
5	2278653	2280094	1442	0	0	0	0	0	0	0.00625
5	2309213	2313446	4234	0	0	0	0	0	0	0.00625
5	2369344	2370276	933	0	0	0	0	0	0	0.00625
5	2628453	2630287	1835	0	0	0	0	0	0	0.00625
5	3064554	3064904	351	0	0	0	0	0	0	0.00625
5	4074936	4081758	6823	0	0	0	0	0	0	0.00625
5	5406316	5428807	22492	0	0	0	0	0	0	0.00625	KIAA0947|protein_coding|5|5420777|5490347|69571
5	5557812	5579438	21627	0	0	0	0	0	0	0.00625
5	6303469	6319785	16317	0	0	0	0	0	0	0.00625	CTD-2324F15.2|lincRNA|5|6310554|6339997|29444
5	10842119	10868449	26331	0	0	0	0	0	0	0.00625
5	14719875	14722253	2379	0	0	0	0	0	0	0.00625	ANKH|protein_coding|5|14704910|14871887|166978
5	20905962	20916354	10393	0	0	0	0	0	0	0.00625	RP11-774D14.1|lincRNA|5|20611949|20937800|325852
5	20955315	20962280	6966	0	0	0	0	0	0	0.00625
5	20995111	21012139	17029	0	0	0	0	0	0	0.00625
5	21017901	21146143	128243	0	0	0	0	0	0	0.00625
5	21171809	21393771	221963	0	0	0	0	0	0	0.00625	RP11-811J10.1|pseudogene|5|21196829|21196969|141	RP11-374A4.1|lincRNA|5|21323982|21341484|17503	GUSBP1|pseudogene|5|21341942|21589481|247540
5	21575560	21581057	5498	0	0	0	0	0	0	0.00625	GUSBP1|pseudogene|5|21341942|21589481|247540
5	22853453	22880662	27210	0	0	0	0	0	0	0.00625	CDH12|protein_coding|5|21750782|22853731|1102950
5	23412836	23418091	5256	0	0	0	0	0	0	0.00625
5	29893471	29921579	28109	0	0	0	0	0	0	0.00625
5	30514648	30528726	14079	0	0	0	0	0	0	0.00625
5	31101736	31111931	10196	0	0	0	0	0	0	0.00625	RP11-152K4.2|antisense|5|31094084|31267717|173634
5	31181790	31183418	1629	0	0	0	0	0	0	0.00625	RP11-152K4.2|antisense|5|31094084|31267717|173634
5	31893663	31895284	1622	0	0	0	0	0	0	0.00625	PDZD2|protein_coding|5|31639517|32111037|471521
5	31896610	31897762	1153	0	0	0	0	0	0	0.00625	PDZD2|protein_coding|5|31639517|32111037|471521
5	31901250	31910719	9470	0	0	0	0	0	0	0.00625	PDZD2|protein_coding|5|31639517|32111037|471521	TPT1P5|pseudogene|5|31908467|31909292|826
5	32909368	32910960	1593	0	0	0	0	0	0	0.00625
5	33000196	33033738	33543	0	0	0	0	0	0	0.00625	CTD-2066L21.3|lincRNA|5|32925745|33298016|372272	CTD-2066L21.1|lincRNA|5|33009100|33025830|16731	CTD-2066L21.2|lincRNA|5|33011428|33017713|6286
5	34318979	34353798	34820	0	0	0	0	0	0	0.00625
5	34457385	34482316	24932	0	0	0	0	0	0	0.00625
5	34620253	34625103	4851	0	0	0	0	0	0	0.00625
5	35799995	35800546	552	0	0	0	0	0	0	0.00625	SPEF2|protein_coding|5|35617946|35814713|196768	CTD-2113L7.1|antisense|5|35678586|35827120|148535
5	36449553	36457712	8160	0	0	0	0	0	0	0.00625
5	38208732	38218674	9943	0	0	0	0	0	0	0.00625
5	38248245	38264279	16035	0	0	0	0	0	0	0.00625	EGFLAM|protein_coding|5|38258511|38465123|206613
5	38287695	38325777	38083	0	0	0	0	0	0	0.00625	EGFLAM|protein_coding|5|38258511|38465123|206613	EGFLAM-AS4|antisense|5|38282366|38291088|8723
5	39194938	39344595	149658	0	0	0	0	0	0	0.00625	FYB|protein_coding|5|39105338|39274630|169293	C9|protein_coding|5|39284364|39424970|140607
5	41041701	41048736	7036	0	0	0	0	0	0	0.00625	MROH2B|protein_coding|5|40998119|41071444|73326
5	41056296	41058379	2084	0	0	0	0	0	0	0.00625	MROH2B|protein_coding|5|40998119|41071444|73326
5	41546823	41564326	17504	0	0	0	0	0	0	0.00625
5	45857646	45925115	67470	0	0	0	0	0	0	0.00625	CTD-2013M15.1|lincRNA|5|45890318|45896072|5755
5	50170261	50221843	51583	0	0	0	0	0	0	0.00625	RP11-317O24.3|pseudogene|5|50199442|50199577|136
5	50228978	50256551	27574	0	0	0	0	0	0	0.00625	RP11-317O24.2|lincRNA|5|50225318|50230355|5038
5	52001609	52004844	3236	0	0	0	0	0	0	0.00625	CTD-2288O8.1|antisense|5|51971027|52083860|112834
5	52127512	52133266	5755	0	0	0	0	0	0	0.00625	ITGA1|protein_coding|5|52083730|52255040|171311
5	66585524	66592932	7409	0	0	0	0	0	0	0.00625
5	71203270	71209655	6386	0	0	0	0	0	0	0.00625
5	77321842	77323021	1180	0	0	0	0	0	0	0.00625	AP3B1|protein_coding|5|77296349|77590579|294231
5	84027406	84054807	27402	0	0	0	0	0	0	0.00625
5	92309530	92371698	62169	0	0	0	0	0	0	0.00625	CTD-2091N23.1|lincRNA|5|92355369|92404375|49007
5	106123859	106128640	4782	0	0	0	0	0	0	0.00625
5	119226369	119227783	1415	0	0	0	0	0	0	0.00625
5	119230799	119286744	55946	0	0	0	0	0	0	0.00625
5	119629598	119636391	6794	0	0	0	0	0	0	0.00625	CTC-552D5.1|lincRNA|5|119581143|119669197|88055
5	125776425	125779180	2756	0	0	0	0	0	0	0.00625	GRAMD3|protein_coding|5|125695824|125832186|136363	RP11-517I3.1|antisense|5|125769197|125826063|56867
5	129619257	129665132	45876	0	0	0	0	0	0	0.00625
5	133306549	133306711	163	0	0	0	0	0	0	0.00625
5	143881147	143898117	16971	0	0	0	0	0	0	0.00625
5	146552315	146555281	2967	0	0	0	0	0	0	0.00625
5	147185453	147186232	780	0	0	0	0	0	0	0.00625
5	147192954	147199011	6058	0	0	0	0	0	0	0.00625
5	149487542	149487941	400	0	0	0	0	0	0	0.00625	CSF1R|protein_coding|5|149432854|149492935|60082
5	149632203	149637506	5304	0	0	0	0	0	0	0.00625	CAMK2A|protein_coding|5|149599054|149669854|70801
5	149647158	149663579	16422	0	0	0	0	0	0	0.00625	CAMK2A|protein_coding|5|149599054|149669854|70801
5	150658051	150676917	18867	0	0	0	0	0	0	0.00625	SLC36A3|protein_coding|5|150656323|150683327|27005
5	151051490	151057032	5543	0	0	0	0	0	0	0.00625	SPARC|protein_coding|5|151040657|151066726|26070	CTB-113P19.1|antisense|5|151056506|151104343|47838
5	151272503	151279008	6506	0	0	0	0	0	0	0.00625	GLRA1|protein_coding|5|151202074|151304403|102330
5	154450811	154455810	5000	0	0	0	0	0	0	0.00625
5	155067322	155069653	2332	0	0	0	0	0	0	0.00625
5	160203325	160206189	2865	0	0	0	0	0	0	0.00625	ATP10B|protein_coding|5|159990127|160279221|289095
5	162341714	162355175	13462	0	0	0	0	0	0	0.00625
5	167875337	167876220	884	0	0	0	0	0	0	0.00625	WWC1|protein_coding|5|167718656|167899308|180653
5	168209011	168211151	2141	0	0	0	0	0	0	0.00625	SLIT3|protein_coding|5|168088745|168728133|639389
5	168292300	168293891	1592	0	0	0	0	0	0	0.00625	SLIT3|protein_coding|5|168088745|168728133|639389
5	168833851	168836626	2776	0	0	0	0	0	0	0.00625
5	170747293	170747723	431	0	0	0	0	0	0	0.00625
5	180009032	180010129	1098	0	0	0	0	0	0	0.00625	AC122714.1|miRNA|5|180009445|180009530|86
6	4192333	4213945	21613	0	0	0	0	0	0	0.00625
6	4259528	4297911	38384	0	0	0	0	0	0	0.00625
6	4310399	4315614	5216	0	0	0	0	0	0	0.00625
6	5369738	5379739	10002	0	0	0	0	0	0	0.00625	FARS2|protein_coding|6|5261277|5771813|510537
6	5605437	5608312	2876	0	0	0	0	0	0	0.00625	FARS2|protein_coding|6|5261277|5771813|510537
6	6358454	6359327	874	0	0	0	0	0	0	0.00625	LY86-AS1|antisense|6|6346698|6623004|276307
6	7480327	7497402	17076	0	0	0	0	0	0	0.00625	HNRNPLP1|pseudogene|6|7481327|7482827|1501
6	8268473	8274083	5611	0	0	0	0	0	0	0.00625
6	12446247	12446786	540	0	0	0	0	0	0	0.00625
6	16374947	16377601	2655	0	0	0	0	0	0	0.00625	ATXN1|protein_coding|6|16299343|16761722|462380
6	24298923	24316816	17894	0	0	0	0	0	0	0.00625	DCDC2|protein_coding|6|24171984|24358280|186297
6	27308176	27310358	2183	0	0	0	0	0	0	0.00625
6	27747492	27780685	33194	0	0	0	0	0	0	0.00625	RSL24D1P1|pseudogene|6|27748398|27748890|493	HIST1H4PS1|pseudogene|6|27774853|27775117|265	HIST1H2BL|protein_coding|6|27775257|27775709|453	HIST1H2AI|protein_coding|6|27775899|27776429|531	HIST1H3H|protein_coding|6|27777842|27778314|473
6	31780182	31795536	15355	0	0	0	0	0	0	0.00625	HSPA1L|protein_coding|6|31777396|31783437|6042	HSPA1A|protein_coding|6|31783291|31785723|2433	HSPA1B|protein_coding|6|31795512|31798031|2520
6	31829733	31846709	16977	0	0	0	0	0	0	0.00625	NEU1|protein_coding|6|31825436|31830683|5248	SLC44A4|protein_coding|6|31830969|31846823|15855
6	31851355	31894565	43211	0	0	0	0	0	0	0.00625	EHMT2|protein_coding|6|31847536|31865464|17929	EHMT2-AS1|antisense|6|31851538|31851831|294	C2|protein_coding|6|31865562|31913449|47888	ZBTB12|protein_coding|6|31867384|31869769|2386
6	32965063	32965085	23	0	0	0	0	0	0	0.00625
6	33092017	33183757	91741	0	0	0	0	0	0	0.00625	HLA-DPB2|pseudogene|6|33080228|33102442|22215	HLA-DPA3|pseudogene|6|33098993|33111102|12110	HCG24|antisense|6|33112560|33115544|2985	COL11A2|protein_coding|6|33130458|33160276|29819	RXRB|protein_coding|6|33161365|33168630|7266	RNY4P10|misc_RNA|6|33167378|33167472|95	SLC39A7|protein_coding|6|33168222|33172216|3995	HSD17B8|protein_coding|6|33172419|33174608|2190	MIR219-1|miRNA|6|33175612|33175721|110	RING1|protein_coding|6|33176272|33180499|4228	ZNF70P1|pseudogene|6|33183482|33184105|624
6	33865396	33867127	1732	0	0	0	0	0	0	0.00625	RP3-468B3.2|lincRNA|6|33861100|33895408|34309
6	34113452	34134750	21299	0	0	0	0	0	0	0.00625	GRM4|protein_coding|6|33989628|34123399|133772
6	36288577	36299975	11399	0	0	0	0	0	0	0.00625	C6orf222|protein_coding|6|36283534|36304662|21129
6	38730191	38788368	58178	0	0	0	0	0	0	0.00625	DNAH8|protein_coding|6|38683117|38998301|315185	RP1-217P22.2|pseudogene|6|38730681|38732470|1790
6	39227793	39228176	384	0	0	0	0	0	0	0.00625
6	40503827	40510063	6237	0	0	0	0	0	0	0.00625	LRFN2|protein_coding|6|40359325|40555204|195880
6	41577979	41592525	14547	0	0	0	0	0	0	0.00625
6	42055726	42057172	1447	0	0	0	0	0	0	0.00625
6	42133359	42148662	15304	0	0	0	0	0	0	0.00625	GUCA1A|protein_coding|6|42123144|42147794|24651
6	43757153	43764551	7399	0	0	0	0	0	0	0.00625
6	44522952	44526407	3456	0	0	0	0	0	0	0.00625
6	44533904	44597673	63770	0	0	0	0	0	0	0.00625
6	45785348	45787162	1815	0	0	0	0	0	0	0.00625
6	51866852	51875250	8399	0	0	0	0	0	0	0.00625	PKHD1|protein_coding|6|51480098|51952423|472326
6	51925030	51983591	58562	0	0	0	0	0	0	0.00625	PKHD1|protein_coding|6|51480098|51952423|472326	AL590391.1|miRNA|6|51926413|51926504|92
6	53836073	53838980	2908	0	0	0	0	0	0	0.00625	MLIP|protein_coding|6|53794780|54131078|336299	RP11-411K7.1|lincRNA|6|53794820|53862465|67646
6	66049651	66070677	21027	0	0	0	0	0	0	0.00625	EYS|protein_coding|6|64429876|66417118|1987243
6	72631111	72649433	18323	0	0	0	0	0	0	0.00625	RIMS1|protein_coding|6|72596406|73112845|516440
6	72658004	72663959	5956	0	0	0	0	0	0	0.00625	RIMS1|protein_coding|6|72596406|73112845|516440
6	72667970	72677323	9354	0	0	0	0	0	0	0.00625	RIMS1|protein_coding|6|72596406|73112845|516440
6	72703296	72725250	21955	0	0	0	0	0	0	0.00625	RIMS1|protein_coding|6|72596406|73112845|516440
6	72754764	72759418	4655	0	0	0	0	0	0	0.00625	RIMS1|protein_coding|6|72596406|73112845|516440
6	72770692	72805521	34830	0	0	0	0	0	0	0.00625	RIMS1|protein_coding|6|72596406|73112845|516440
6	74513720	74732672	218953	0	0	0	0	0	0	0.00625	CD109|protein_coding|6|74405508|74538040|132533	TXNP7|pseudogene|6|74714236|74714528|293
6	80525306	80525539	234	0	0	0	0	0	0	0.00625
6	82388980	82390853	1874	0	0	0	0	0	0	0.00625	FAM46A|protein_coding|6|82201156|82462491|261336
6	82413748	82415335	1588	0	0	0	0	0	0	0.00625	FAM46A|protein_coding|6|82201156|82462491|261336
6	82464181	82466656	2476	0	0	0	0	0	0	0.00625
6	82545336	82590261	44926	0	0	0	0	0	0	0.00625	RP11-379B8.1|lincRNA|6|82554902|82643197|88296
6	83003143	83080108	76966	0	0	0	0	0	0	0.00625	TPBG|protein_coding|6|83072923|83080545|7623
6	91082460	91091844	9385	0	0	0	0	0	0	0.00625
6	91620742	91638360	17619	0	0	0	0	0	0	0.00625
6	93697108	93697732	625	0	0	0	0	0	0	0.00625
6	100279597	100282075	2479	0	0	0	0	0	0	0.00625
6	101851886	101864110	12225	0	0	0	0	0	0	0.00625	GRIK2|protein_coding|6|101846664|102517958|671295
6	103230380	103232232	1853	0	0	0	0	0	0	0.00625
6	105548269	105550058	1790	0	0	0	0	0	0	0.00625	BVES|protein_coding|6|105544697|105585049|40353
6	105861926	105895782	33857	0	0	0	0	0	0	0.00625
6	105900410	105903087	2678	0	0	0	0	0	0	0.00625
6	106925876	106930573	4698	0	0	0	0	0	0	0.00625
6	106934872	106939573	4702	0	0	0	0	0	0	0.00625
6	111353480	111363151	9672	0	0	0	0	0	0	0.00625
6	117867167	117880710	13544	0	0	0	0	0	0	0.00625	GOPC|protein_coding|6|117639374|117923691|284318	DCBLD1|protein_coding|6|117774980|117891021|116042
6	119042899	119045545	2647	0	0	0	0	0	0	0.00625
6	119074687	119078267	3581	0	0	0	0	0	0	0.00625
6	123122385	123124128	1744	0	0	0	0	0	0	0.00625	SMPDL3A|protein_coding|6|123110315|123130865|20551
6	132479163	132502054	22892	0	0	0	0	0	0	0.00625	LINC01013|lincRNA|6|132453055|132490514|37460
6	138152350	138244372	92023	0	0	0	0	0	0	0.00625	RP11-356I2.4|antisense|6|138144810|138189370|44561	TNFAIP3|protein_coding|6|138188351|138204449|16099
6	138308944	138311985	3042	0	0	0	0	0	0	0.00625
6	138732239	138735397	3159	0	0	0	0	0	0	0.00625	HEBP2|protein_coding|6|138724668|138743334|18667
6	140247969	140255576	7608	0	0	0	0	0	0	0.00625
6	143721574	143723141	1568	0	0	0	0	0	0	0.00625
6	148020785	148025425	4641	0	0	0	0	0	0	0.00625	SAMD5|protein_coding|6|147830063|148058683|228621	RP11-307P5.1|lincRNA|6|147981839|148275073|293235
6	148209222	148212655	3434	0	0	0	0	0	0	0.00625	RP11-307P5.1|lincRNA|6|147981839|148275073|293235
6	148270674	148280250	9577	0	0	0	0	0	0	0.00625	RP11-307P5.1|lincRNA|6|147981839|148275073|293235
6	148290486	148325269	34784	0	0	0	0	0	0	0.00625
6	150502832	150507215	4384	0	0	0	0	0	0	0.00625	PPP1R14C|protein_coding|6|150464212|150571493|107282
6	150919178	150923204	4027	0	0	0	0	0	0	0.00625	PLEKHG1|protein_coding|6|150920999|151164799|243801	RP11-136K14.1|sense_intronic|6|150921970|150926986|5017
6	150930793	150959076	28284	0	0	0	0	0	0	0.00625	PLEKHG1|protein_coding|6|150920999|151164799|243801	RP11-136K14.2|sense_intronic|6|150945813|150947222|1410
6	151175519	151178149	2631	0	0	0	0	0	0	0.00625
6	151262008	151266564	4557	0	0	0	0	0	0	0.00625	MTHFD1L|protein_coding|6|151186685|151423023|236339
6	151270231	151271955	1725	0	0	0	0	0	0	0.00625	MTHFD1L|protein_coding|6|151186685|151423023|236339
6	151575958	151576181	224	0	0	0	0	0	0	0.00625	AKAP12|protein_coding|6|151561134|151679692|118559
6	151582175	151588513	6339	0	0	0	0	0	0	0.00625	AKAP12|protein_coding|6|151561134|151679692|118559
6	152534948	152536914	1967	0	0	0	0	0	0	0.00625	SYNE1|protein_coding|6|152442819|152958936|516118
6	152624699	152627953	3255	0	0	0	0	0	0	0.00625	SYNE1|protein_coding|6|152442819|152958936|516118
6	152685456	152688567	3112	0	0	0	0	0	0	0.00625	SYNE1|protein_coding|6|152442819|152958936|516118
6	153750493	153753395	2903	0	0	0	0	0	0	0.00625
6	153825448	153832822	7375	0	0	0	0	0	0	0.00625
6	153862287	153866884	4598	0	0	0	0	0	0	0.00625
6	156804942	156808487	3546	0	0	0	0	0	0	0.00625
6	156832211	156839256	7046	0	0	0	0	0	0	0.00625
6	157189800	157196760	6961	0	0	0	0	0	0	0.00625	ARID1B|protein_coding|6|157099063|157531913|432851
6	161702271	161702754	484	0	0	0	0	0	0	0.00625
6	161991099	162002610	11512	0	0	0	0	0	0	0.00625	PARK2|protein_coding|6|161768452|163148803|1380352
6	162883528	162887669	4142	0	0	0	0	0	0	0.00625	PARK2|protein_coding|6|161768452|163148803|1380352
6	162930634	162969994	39361	0	0	0	0	0	0	0.00625	PARK2|protein_coding|6|161768452|163148803|1380352
6	163031618	163069692	38075	0	0	0	0	0	0	0.00625	PARK2|protein_coding|6|161768452|163148803|1380352
6	163092868	163130236	37369	0	0	0	0	0	0	0.00625	PARK2|protein_coding|6|161768452|163148803|1380352
6	163149343	163211023	61681	0	0	0	0	0	0	0.00625	PACRG|protein_coding|6|163148164|163736524|588361
6	163321684	163323233	1550	0	0	0	0	0	0	0.00625	PACRG|protein_coding|6|163148164|163736524|588361
6	166626471	166640881	14411	0	0	0	0	0	0	0.00625
6	166796477	166805614	9138	0	0	0	0	0	0	0.00625	MPC1|protein_coding|6|166778407|166796486|18080	RP1-168L15.5|antisense|6|166796677|166798312|1636
6	167506735	167511766	5032	0	0	0	0	0	0	0.00625	RP11-517H2.6|processed_transcript|6|167412893|167552629|139737
6	168152269	168156790	4522	0	0	0	0	0	0	0.00625
6	169167033	169187648	20616	0	0	0	0	0	0	0.00625
6	169350473	169351784	1312	0	0	0	0	0	0	0.00625
6	169379869	169381652	1784	0	0	0	0	0	0	0.00625
7	1253601	1266319	12719	0	0	0	0	0	0	0.00625
7	1273251	1284906	11656	0	0	0	0	0	0	0.00625	UNCX|protein_coding|7|1272543|1276954|4412
7	1290590	1326128	35539	0	0	0	0	0	0	0.00625	AC073094.4|lincRNA|7|1306989|1308903|1915
7	1327199	1341397	14199	0	0	0	0	0	0	0.00625
7	2659508	2661677	2170	0	0	0	0	0	0	0.00625
7	3279064	3281070	2007	0	0	0	0	0	0	0.00625
7	3303870	3306349	2480	0	0	0	0	0	0	0.00625	AC073316.1|antisense|7|3303664|3342084|38421
7	7479205	7486020	6816	0	0	0	0	0	0	0.00625	COL28A1|protein_coding|7|7395834|7575484|179651
7	7495887	7525910	30024	0	0	0	0	0	0	0.00625	COL28A1|protein_coding|7|7395834|7575484|179651
7	7810880	7816772	5893	0	0	0	0	0	0	0.00625	RPA3-AS1|protein_coding|7|7680342|8043689|363348
7	13829482	13843852	14371	0	0	0	0	0	0	0.00625
7	13924014	13944896	20883	0	0	0	0	0	0	0.00625	ETV1|protein_coding|7|13930853|14031050|100198
7	13963018	13970140	7123	0	0	0	0	0	0	0.00625	ETV1|protein_coding|7|13930853|14031050|100198
7	16884111	16902701	18591	0	0	0	0	0	0	0.00625	RP11-455J15.1|pseudogene|7|16889581|16890349|769	AGR3|protein_coding|7|16899029|16921611|22583
7	20083557	20084670	1114	0	0	0	0	0	0	0.00625	AC005062.2|sense_overlapping|7|19958604|20180076|221473
7	21398792	21399304	513	0	0	0	0	0	0	0.00625
7	22783637	22789304	5668	0	0	0	0	0	0	0.00625	AC073072.6|pseudogene|7|22787294|22788423|1130
7	22822784	22844598	21815	0	0	0	0	0	0	0.00625
7	26560866	26568761	7896	0	0	0	0	0	0	0.00625
7	28281625	28285328	3704	0	0	0	0	0	0	0.00625	JAZF1-AS1|antisense|7|28219941|28283536|63596
7	28310704	28331716	21013	0	0	0	0	0	0	0.00625	AC005017.2|pseudogene|7|28318830|28319319|490
7	36342044	36342373	330	0	0	0	0	0	0	0.00625
7	36349543	36353947	4405	0	0	0	0	0	0	0.00625
7	36355481	36355807	327	0	0	0	0	0	0	0.00625
7	37325737	37349068	23332	0	0	0	0	0	0	0.00625	ELMO1|protein_coding|7|36893961|37488852|594892
7	37352860	37354536	1677	0	0	0	0	0	0	0.00625	ELMO1|protein_coding|7|36893961|37488852|594892
7	37487843	37487951	109	0	0	0	0	0	0	0.00625	ELMO1|protein_coding|7|36893961|37488852|594892
7	37953413	37961669	8257	0	0	0	0	0	0	0.00625	EPDR1|protein_coding|7|37723446|37991543|268098	SFRP4|protein_coding|7|37945543|38065297|119755
7	38604969	38607967	2999	0	0	0	0	0	0	0.00625	AMPH|protein_coding|7|38423305|38671167|247863
7	38725158	38733542	8385	0	0	0	0	0	0	0.00625	FAM183B|protein_coding|7|38724946|38726637|1692
7	38750372	38771707	21336	0	0	0	0	0	0	0.00625	VPS41|protein_coding|7|38762563|38971994|209432
7	40924809	40924997	189	0	0	0	0	0	0	0.00625
7	41866239	41894446	28208	0	0	0	0	0	0	0.00625
7	41914347	41932628	18282	0	0	0	0	0	0	0.00625
7	43304320	43305850	1531	0	0	0	0	0	0	0.00625	HECW1|protein_coding|7|43152198|43605600|453403
7	43625025	43633782	8758	0	0	0	0	0	0	0.00625	STK17A|protein_coding|7|43622357|43666385|44029
7	45688576	45689306	731	0	0	0	0	0	0	0.00625	ADCY1|protein_coding|7|45613739|45762715|148977
7	51099435	51115638	16204	0	0	0	0	0	0	0.00625	COBL|protein_coding|7|51083909|51384515|300607
7	51120930	51139521	18592	0	0	0	0	0	0	0.00625	COBL|protein_coding|7|51083909|51384515|300607
7	55686807	55692927	6121	0	0	0	0	0	0	0.00625
7	57757172	57765807	8636	0	0	0	0	0	0	0.00625
7	68543409	68543966	558	0	0	0	0	0	0	0.00625
7	70153670	70156051	2382	0	0	0	0	0	0	0.00625	AUTS2|protein_coding|7|69063905|70258054|1194150
7	71888636	71903320	14685	0	0	0	0	0	0	0.00625	CALN1|protein_coding|7|71244476|71912136|667661
7	77663792	77664281	490	0	0	0	0	0	0	0.00625	MAGI2|protein_coding|7|77646393|79082890|1436498
7	78175590	78177305	1716	0	0	0	0	0	0	0.00625	MAGI2|protein_coding|7|77646393|79082890|1436498
7	81904097	81921726	17630	0	0	0	0	0	0	0.00625	CACNA2D1|protein_coding|7|81575760|82073114|497355	AC005159.1|miRNA|7|81919393|81919478|86
7	86856882	86861201	4320	0	0	0	0	0	0	0.00625
7	93563794	93567290	3497	0	0	0	0	0	0	0.00625
7	95400212	95401022	811	0	0	0	0	0	0	0.00625
7	97845713	97849461	3749	0	0	0	0	0	0	0.00625	TECPR1|protein_coding|7|97843936|97881563|37628
7	103412310	103467611	55302	0	0	0	0	0	0	0.00625	RELN|protein_coding|7|103112231|103629963|517733
7	109575726	109588486	12761	0	0	0	0	0	0	0.00625
7	110215557	110217085	1529	0	0	0	0	0	0	0.00625
7	114658398	114659234	837	0	0	0	0	0	0	0.00625	MDFIC|protein_coding|7|114562209|114659256|97048
7	128438717	128450676	11960	0	0	0	0	0	0	0.00625	CCDC136|protein_coding|7|128430811|128462186|31376
7	128453627	128465613	11987	0	0	0	0	0	0	0.00625	CCDC136|protein_coding|7|128430811|128462186|31376
7	128520086	128533314	13229	0	0	0	0	0	0	0.00625	KCP|processed_transcript|7|128502505|128550773|48269
7	128539098	128562035	22938	0	0	0	0	0	0	0.00625	KCP|processed_transcript|7|128502505|128550773|48269	AC025594.1|miRNA|7|128546825|128546943|119	RP11-309L24.6|pseudogene|7|128552714|128554117|1404
7	129185855	129244665	58811	0	0	0	0	0	0	0.00625	RP11-448A19.1|lincRNA|7|129244389|129251471|7083
7	129705943	129714605	8663	0	0	0	0	0	0	0.00625	KLHDC10|protein_coding|7|129710350|129775560|65211
7	135681754	135690281	8528	0	0	0	0	0	0	0.00625
7	136958340	136959376	1037	0	0	0	0	0	0	0.00625	PTN|protein_coding|7|136912088|137028611|116524
7	142004844	142010686	5843	0	0	0	0	0	0	0.00625	TRBV3-1|TR_V_gene|7|142008365|142008871|507
7	142363184	142365494	2311	0	0	0	0	0	0	0.00625	TRBV24-1|TR_V_gene|7|142364198|142364710|513
7	154813066	154820318	7253	0	0	0	0	0	0	0.00625
7	156270991	156271125	135	0	0	0	0	0	0	0.00625	LINC01006|processed_transcript|7|156264890|156433286|168397
7	156540937	156543431	2495	0	0	0	0	0	0	0.00625	LMBR1|protein_coding|7|156461646|156685924|224279
7	156714734	156785141	70408	0	0	0	0	0	0	0.00625	RP5-1121A15.3|lincRNA|7|156737415|156738339|925	NOM1|protein_coding|7|156742417|156765876|23460
7	156933083	157075760	142678	0	0	0	0	0	0	0.00625	UBE3C|protein_coding|7|156931607|157062066|130460	RP4-814D15.2|pseudogene|7|156985062|156985526|465	RP4-814D15.1|pseudogene|7|156990294|156991205|912	RP5-1142J19.2|pseudogene|7|157055716|157055923|208	RP5-1142J19.1|lincRNA|7|157074230|157075380|1151
7	157606326	157606357	32	0	0	0	0	0	0	0.00625	PTPRN2|protein_coding|7|157331750|158380480|1048731
7	157620451	157625401	4951	0	0	0	0	0	0	0.00625	PTPRN2|protein_coding|7|157331750|158380480|1048731
7	157862601	157870859	8259	0	0	0	0	0	0	0.00625	PTPRN2|protein_coding|7|157331750|158380480|1048731
7	157895419	157896041	623	0	0	0	0	0	0	0.00625	PTPRN2|protein_coding|7|157331750|158380480|1048731
8	1313441	1314155	715	0	0	0	0	0	0	0.00625
8	2575376	2577031	1656	0	0	0	0	0	0	0.00625	RP11-134O21.1|lincRNA|8|2523591|2585991|62401
8	2820895	2836641	15747	0	0	0	0	0	0	0.00625	CSMD1|protein_coding|8|2792875|4852494|2059620
8	3159696	3162736	3041	0	0	0	0	0	0	0.00625	CSMD1|protein_coding|8|2792875|4852494|2059620
8	3601377	3602853	1477	0	0	0	0	0	0	0.00625	CSMD1|protein_coding|8|2792875|4852494|2059620
8	4193630	4194898	1269	0	0	0	0	0	0	0.00625	CSMD1|protein_coding|8|2792875|4852494|2059620
8	4250734	4252925	2192	0	0	0	0	0	0	0.00625	CSMD1|protein_coding|8|2792875|4852494|2059620
8	4535539	4573994	38456	0	0	0	0	0	0	0.00625	CSMD1|protein_coding|8|2792875|4852494|2059620
8	4614866	4622531	7666	0	0	0	0	0	0	0.00625	CSMD1|protein_coding|8|2792875|4852494|2059620
8	4901862	4905992	4131	0	0	0	0	0	0	0.00625
8	4961711	5058220	96510	0	0	0	0	0	0	0.00625	SNORA70|snoRNA|8|4985801|4985934|134	RN7SL318P|misc_RNA|8|4999933|5000229|297
8	5200495	5208304	7810	0	0	0	0	0	0	0.00625
8	5366567	5371878	5312	0	0	0	0	0	0	0.00625	RP5-991O23.1|lincRNA|8|5363590|5366648|3059
8	5764620	5767298	2679	0	0	0	0	0	0	0.00625
8	5770378	5779769	9392	0	0	0	0	0	0	0.00625
8	6391305	6394419	3115	0	0	0	0	0	0	0.00625	MCPH1|protein_coding|8|6264113|6501144|237032	ANGPT2|protein_coding|8|6357172|6420930|63759
8	13901541	13902854	1314	0	0	0	0	0	0	0.00625
8	14391751	14413212	21462	0	0	0	0	0	0	0.00625	SGCZ|protein_coding|8|13947373|15095848|1148476
8	15050109	15072197	22089	0	0	0	0	0	0	0.00625	SGCZ|protein_coding|8|13947373|15095848|1148476
8	15138308	15175043	36736	0	0	0	0	0	0	0.00625
8	15850495	15867616	17122	0	0	0	0	0	0	0.00625	RP11-77B22.2|lincRNA|8|15830824|15857833|27010
8	15881348	15899746	18399	0	0	0	0	0	0	0.00625
8	15902597	15912372	9776	0	0	0	0	0	0	0.00625
8	15914916	15921854	6939	0	0	0	0	0	0	0.00625
8	16028007	16028619	613	0	0	0	0	0	0	0.00625	MSR1|protein_coding|8|15965387|16424999|459613
8	16674836	16680461	5626	0	0	0	0	0	0	0.00625	RP11-13N12.1|lincRNA|8|16534414|16772553|238140
8	16973070	16976177	3108	0	0	0	0	0	0	0.00625	MICU3|protein_coding|8|16884747|16980153|95407
8	18928441	18928602	162	0	0	0	0	0	0	0.00625	PSD3|protein_coding|8|18384811|18942240|557430
8	21557444	21564292	6849	0	0	0	0	0	0	0.00625	GFRA2|protein_coding|8|21547915|21669869|121955
8	22033616	22038243	4628	0	0	0	0	0	0	0.00625	BMP1|protein_coding|8|22022249|22069839|47591
8	22049341	22058122	8782	0	0	0	0	0	0	0.00625	BMP1|protein_coding|8|22022249|22069839|47591
8	22058904	22059832	929	0	0	0	0	0	0	0.00625	BMP1|protein_coding|8|22022249|22069839|47591
8	22757004	22759913	2910	0	0	0	0	0	0	0.00625	PEBP4|protein_coding|8|22570769|22857513|286745
8	23430674	23446430	15757	0	0	0	0	0	0	0.00625	SLC25A37|protein_coding|8|23386318|23432976|46659	FP15737|protein_coding|8|23430157|23432974|2818
8	23653066	23659511	6446	0	0	0	0	0	0	0.00625
8	25834969	25835926	958	0	0	0	0	0	0	0.00625	EBF2|protein_coding|8|25699246|25902913|203668
8	26084951	26090577	5627	0	0	0	0	0	0	0.00625
8	28325620	28333294	7675	0	0	0	0	0	0	0.00625	FBXO16|protein_coding|8|28205804|28347835|142032
8	28341567	28451404	109838	0	0	0	0	0	0	0.00625	FBXO16|protein_coding|8|28205804|28347835|142032	FZD3|protein_coding|8|28351729|28431775|80047	MIR4288|miRNA|8|28362633|28362699|67	RNA5SP259|rRNA|8|28387928|28388036|109
8	30161593	30162032	440	0	0	0	0	0	0	0.00625
8	31454529	31456801	2273	0	0	0	0	0	0	0.00625	RNA5SP261|rRNA|8|31455615|31455720|106
8	31484962	31497069	12108	0	0	0	0	0	0	0.00625	NRG1|protein_coding|8|31496902|32622548|1125647
8	52750635	52753389	2755	0	0	0	0	0	0	0.00625	PCMTD1|protein_coding|8|52730140|52811735|81596
8	58457384	58457384	1	0	0	0	0	0	0	0.00625	RP11-246K15.1|lincRNA|8|58405443|58504118|98676
8	59411395	59411971	577	0	0	0	0	0	0	0.00625	CYP7A1|protein_coding|8|59402737|59412795|10059
8	66028121	66032805	4685	0	0	0	0	0	0	0.00625
8	66048160	66129133	80974	0	0	0	0	0	0	0.00625	RPL31P41|pseudogene|8|66067642|66068013|372
8	70496544	70525467	28924	0	0	0	0	0	0	0.00625	SULF1|protein_coding|8|70378859|70573150|194292
8	84398470	84440992	42523	0	0	0	0	0	0	0.00625
8	96018151	96020110	1960	0	0	0	0	0	0	0.00625	NDUFAF6|protein_coding|8|95907995|96128683|220689
8	102997940	103005987	8048	0	0	0	0	0	0	0.00625	NCALD|protein_coding|8|102698771|103137135|438365
8	105251111	105255196	4086	0	0	0	0	0	0	0.00625	RIMS2|protein_coding|8|104512976|105268322|755347
8	121206015	121208418	2404	0	0	0	0	0	0	0.00625	COL14A1|protein_coding|8|121072019|121384275|312257
8	122562165	122566112	3948	0	0	0	0	0	0	0.00625
8	122575032	122600086	25055	0	0	0	0	0	0	0.00625
8	122616728	122623421	6694	0	0	0	0	0	0	0.00625
8	123049940	123050854	915	0	0	0	0	0	0	0.00625	RP11-398G24.2|lincRNA|8|122966879|123139423|172545
8	124508519	124514261	5743	0	0	0	0	0	0	0.00625	FBXO32|protein_coding|8|124510129|124553446|43318
8	129494015	129503182	9168	0	0	0	0	0	0	0.00625	RP11-89M16.1|processed_transcript|8|129417515|129576925|159411
8	131635370	131636735	1366	0	0	0	0	0	0	0.00625	KB-1568E2.1|lincRNA|8|131607545|131667958|60414
8	132161459	132178447	16989	0	0	0	0	0	0	0.00625
8	132224957	132303667	78711	0	0	0	0	0	0	0.00625
8	139888027	139888313	287	0	0	0	0	0	0	0.00625	COL22A1|protein_coding|8|139600478|139926249|325772
8	144071091	144080610	9520	0	0	0	0	0	0	0.00625	RP11-273G15.2|lincRNA|8|144063155|144099854|36700	CDC42P3|pseudogene|8|144077267|144077899|633
9	4104392	4109721	5330	0	0	0	0	0	0	0.00625	GLIS3|protein_coding|9|3824127|4348392|524266
9	7357587	7366202	8616	0	0	0	0	0	0	0.00625
9	10369382	10370076	695	0	0	0	0	0	0	0.00625	PTPRD|protein_coding|9|8314246|10612723|2298478
9	10372143	10382359	10217	0	0	0	0	0	0	0.00625	PTPRD|protein_coding|9|8314246|10612723|2298478
[truncated: 746 more rows]

## Sheet: S6
Table S6. Unique Denisovan segments in 80 Yao samples. We integrated the Archaic fragments results of 7 populations: Yao, Miao, She, Han, Dai, Tibetan and Sherpa. Each fragment was calculated the carrying rate for each population. Below Denisovan segments were Yao unique and were not observed in anyone else.
CHR	START	END	Length	Han	Tibetan	Sherpa	Dai	Miao	She	Yao	Gene
12	114480786	114607342	126557	0	0	0	0	0	0	0.05	RP11-100F15.1|lincRNA|12|114514938|114517707|2770	RP11-100F15.2|lincRNA|12|114518186|114551294|33109	HAUS8P1|pseudogene|12|114535487|114536028|542	GLULP5|pseudogene|12|114542347|114543736|1390
16	56597152	56617724	20573	0	0	0	0	0	0	0.05	MT4|protein_coding|16|56598961|56602869|3909
12	114479787	114480785	999	0	0	0	0	0	0	0.04375
12	114607343	114608038	696	0	0	0	0	0	0	0.04375
15	57304684	57371088	66405	0	0	0	0	0	0	0.04375	TCF12|protein_coding|15|57210821|57591479|380659
4	186749482	186749734	253	0	0	0	0	0	0	0.0375	SORBS2|protein_coding|4|186506598|186877806|371209
6	3906464	3925068	18605	0	0	0	0	0	0	0.0375	RP1-140K8.5|lincRNA|6|3905144|3912213|7070	RP1-140K8.2|pseudogene|6|3914156|3914526|371	RP1-140K8.3|pseudogene|6|3922081|3922380|300
12	10468352	10481496	13145	0	0	0	0	0	0	0.0375	KLRD1|protein_coding|12|10378657|10469850|91194
12	15104896	15113179	8284	0	0	0	0	0	0	0.0375	ARHGDIB|protein_coding|12|15094951|15114662|19712
12	114427435	114479786	52352	0	0	0	0	0	0	0.0375
12	114608039	114608452	414	0	0	0	0	0	0	0.0375
13	78373952	78375778	1827	0	0	0	0	0	0	0.0375
4	8841826	8844697	2872	0	0	0	0	0	0	0.03125
4	33128147	33162573	34427	0	0	0	0	0	0	0.03125
5	90427386	90428626	1241	0	0	0	0	0	0	0.03125	GPR98|protein_coding|5|89825161|90460038|634878
6	4704833	4715467	10635	0	0	0	0	0	0	0.03125	CDYL|protein_coding|6|4706393|4955785|249393
6	106600335	106612845	12511	0	0	0	0	0	0	0.03125
9	90382393	90390080	7688	0	0	0	0	0	0	0.03125	CTSL3P|pseudogene|9|90387368|90401799|14432
9	92851801	92863179	11379	0	0	0	0	0	0	0.03125
9	137126700	137126997	298	0	0	0	0	0	0	0.03125
9	139238480	139240025	1546	0	0	0	0	0	0	0.03125	GPSM1|protein_coding|9|139221932|139254057|32126
12	15079381	15104895	25515	0	0	0	0	0	0	0.03125	ERP27|protein_coding|12|15066969|15092016|25048	ARHGDIB|protein_coding|12|15094951|15114662|19712
12	15117987	15187789	69803	0	0	0	0	0	0	0.03125	PDE6H|protein_coding|12|15125956|15134799|8844	RP11-508P1.2|lincRNA|12|15154767|15159617|4851
12	15193260	15194971	1712	0	0	0	0	0	0	0.03125
12	114608453	114627699	19247	0	0	0	0	0	0	0.03125
12	130509984	130515256	5273	0	0	0	0	0	0	0.03125	RP11-474D1.4|lincRNA|12|130509038|130529501|20464
14	34550181	34565885	15705	0	0	0	0	0	0	0.03125	EGLN3|protein_coding|14|34393437|34931980|538544
15	26657295	26657944	650	0	0	0	0	0	0	0.03125	AC009878.2|lincRNA|15|26640219|26691921|51703
15	61136595	61137713	1119	0	0	0	0	0	0	0.03125	RORA|protein_coding|15|60780483|61521518|741036
15	61138658	61165983	27326	0	0	0	0	0	0	0.03125	RORA|protein_coding|15|60780483|61521518|741036
15	61194409	61200300	5892	0	0	0	0	0	0	0.03125	RORA|protein_coding|15|60780483|61521518|741036
22	48723082	48727267	4186	0	0	0	0	0	0	0.03125
1	30794206	30800033	5828	0	0	0	0	0	0	0.025
1	54975739	54999754	24016	0	0	0	0	0	0	0.025	RP5-866L20.1|lincRNA|1|54982085|54982932|848	RP5-866L20.2|pseudogene|1|54990497|54990604|108	SNORD112|snoRNA|1|54991059|54991126|68
1	217426890	217442638	15749	0	0	0	0	0	0	0.025
1	244647887	244652199	4313	0	0	0	0	0	0	0.025	C1orf101|protein_coding|1|244617679|244804479|186801
2	151926388	151931133	4746	0	0	0	0	0	0	0.025
2	234686028	234690605	4578	0	0	0	0	0	0	0.025	MROH2A|protein_coding|2|234684370|234742069|57700
2	239714453	239722130	7678	0	0	0	0	0	0	0.025
4	8844698	8845057	360	0	0	0	0	0	0	0.025
4	126832382	126840402	8021	0	0	0	0	0	0	0.025
4	131691072	131695431	4360	0	0	0	0	0	0	0.025
4	179490566	179500363	9798	0	0	0	0	0	0	0.025
5	1833319	1837790	4472	0	0	0	0	0	0	0.025
6	135219400	135224328	4929	0	0	0	0	0	0	0.025	RP3-352A20.1|pseudogene|6|135219012|135219897|886
6	145519252	145547902	28651	0	0	0	0	0	0	0.025
7	19547006	19567170	20165	0	0	0	0	0	0	0.025	AC007091.1|lincRNA|7|19393157|19618229|225073
8	3045074	3047495	2422	0	0	0	0	0	0	0.025	CSMD1|protein_coding|8|2792875|4852494|2059620
9	90378033	90382392	4360	0	0	0	0	0	0	0.025
9	138252414	138279115	26702	0	0	0	0	0	0	0.025
9	139236759	139238479	1721	0	0	0	0	0	0	0.025	GPSM1|protein_coding|9|139221932|139254057|32126
10	6621861	6626672	4812	0	0	0	0	0	0	0.025	PRKCQ|protein_coding|10|6469105|6622263|153159	PRKCQ-AS1|lincRNA|10|6622381|6658414|36034
10	62312907	62314015	1109	0	0	0	0	0	0	0.025	ANK3|protein_coding|10|61786056|62493248|707193
10	81051473	81061460	9988	0	0	0	0	0	0	0.025	ZMIZ1|protein_coding|10|80828792|81076276|247485
10	133068098	133076542	8445	0	0	0	0	0	0	0.025	TCERG1L|protein_coding|10|132890654|133109984|219331
12	15077130	15079380	2251	0	0	0	0	0	0	0.025	ERP27|protein_coding|12|15066969|15092016|25048
12	15113180	15117986	4807	0	0	0	0	0	0	0.025	ARHGDIB|protein_coding|12|15094951|15114662|19712
12	15187790	15193259	5470	0	0	0	0	0	0	0.025
12	130195378	130198669	3292	0	0	0	0	0	0	0.025	TMEM132D|protein_coding|12|129556270|130388211|831942
13	34294699	34298740	4042	0	0	0	0	0	0	0.025
13	74556142	74560270	4129	0	0	0	0	0	0	0.025	KLF12|protein_coding|13|74260226|74708394|448169
13	94054570	94067286	12717	0	0	0	0	0	0	0.025	GPC6|protein_coding|13|93879095|95059655|1180561
13	112073281	112079325	6045	0	0	0	0	0	0	0.025
14	33302838	33302882	45	0	0	0	0	0	0	0.025
14	92972218	92974445	2228	0	0	0	0	0	0	0.025
15	46102942	46108103	5162	0	0	0	0	0	0	0.025	RP11-718O11.1|lincRNA|15|45997276|46223267|225992
15	61137714	61138657	944	0	0	0	0	0	0	0.025	RORA|protein_coding|15|60780483|61521518|741036
15	93324643	93339747	15105	0	0	0	0	0	0	0.025	FAM174B|protein_coding|15|93160673|93353114|192442	CTD-2313J17.5|sense_intronic|15|93322987|93324722|1736	ASB9P1|pseudogene|15|93338877|93339669|793
16	76575603	76584331	8729	0	0	0	0	0	0	0.025	CNTNAP4|protein_coding|16|76311176|76593135|281960
18	71904844	71909914	5071	0	0	0	0	0	0	0.025	RP11-669I1.1|lincRNA|18|71878626|71907790|29165
22	48703507	48711825	8319	0	0	0	0	0	0	0.025
22	51071518	51073032	1515	0	0	0	0	0	0	0.025
1	38292160	38364229	72070	0	0	0	0	0	0	0.01875	MTF1|protein_coding|1|38275239|38325292|50054	AL929472.1|protein_coding|1|38292232|38293886|1655	RP11-109P14.8|pseudogene|1|38306658|38307348|691	RP11-109P14.10|antisense|1|38326369|38327252|884	INPP5B|protein_coding|1|38326369|38412729|86361	SNORA63|snoRNA|1|38349909|38349989|81	RNU6-584P|snRNA|1|38350695|38350789|95
1	54999755	55006179	6425	0	0	0	0	0	0	0.01875	HNRNPA1P63|pseudogene|1|55002469|55003431|963
1	145469903	145532549	62647	0	0	0	0	0	0	0.01875	POLR3GL|protein_coding|1|145456236|145470388|14153	ANKRD34A|protein_coding|1|145470508|145475646|5139	RP11-315I20.1|antisense|1|145475982|145508503|32522	LIX1L|protein_coding|1|145477085|145501669|24585	RBM8A|protein_coding|1|145507598|145513536|5939	GNRHR2|pseudogene|1|145509752|145516076|6325	PEX11B|protein_coding|1|145516252|145523730|7479	ITGA10|protein_coding|1|145524891|145543868|18978
1	151788984	151792814	3831	0	0	0	0	0	0	0.01875	RORC|protein_coding|1|151778547|151804348|25802
1	197872411	197918402	45992	0	0	0	0	0	0	0.01875	C1orf53|protein_coding|1|197871777|197876497|4721	LHX9|protein_coding|1|197881037|197904608|23572
1	212364466	212402524	38059	0	0	0	0	0	0	0.01875	RP11-15I11.3|lincRNA|1|212398620|212412319|13700
1	241706722	241711452	4731	0	0	0	0	0	0	0.01875	KMO|protein_coding|1|241695434|241758944|63511
2	64629989	64638627	8639	0	0	0	0	0	0	0.01875	AC008074.3|antisense|2|64622354|64680932|58579
2	80248792	80258146	9355	0	0	0	0	0	0	0.01875	CTNNA2|protein_coding|2|79412357|80875905|1463549	AC016716.2|antisense|2|80255138|80257677|2540
2	97608169	97661466	53298	0	0	0	0	0	0	0.01875	FAM178B|protein_coding|2|97541620|97684175|142556	RNA5SP101|rRNA|2|97622445|97622552|108	snoU13|snoRNA|2|97647019|97647121|103
2	105877717	105878392	676	0	0	0	0	0	0	0.01875
2	124875555	124883372	7818	0	0	0	0	0	0	0.01875	CNTNAP5|protein_coding|2|124782864|125672864|890001
2	151924563	151926387	1825	0	0	0	0	0	0	0.01875
2	224237322	224264825	27504	0	0	0	0	0	0	0.01875	HIGD1AP4|pseudogene|2|224262985|224263264|280
2	233385893	233406698	20806	0	0	0	0	0	0	0.01875	PRSS56|protein_coding|2|233385173|233390422|5250	CHRND|protein_coding|2|233390703|233401377|10675	CHRNG|protein_coding|2|233404437|233411113|6677
2	234677818	234686027	8210	0	0	0	0	0	0	0.01875	UGT1A8|protein_coding|2|234526291|234681956|155666	UGT1A10|protein_coding|2|234545100|234681951|136852	UGT1A9|protein_coding|2|234580499|234681946|101448	UGT1A7|protein_coding|2|234590584|234681945|91362	UGT1A6|protein_coding|2|234600253|234681946|81694	UGT1A5|protein_coding|2|234621638|234681945|60308	UGT1A4|protein_coding|2|234627424|234681945|54522	UGT1A3|protein_coding|2|234637754|234681945|44192	UGT1A1|protein_coding|2|234668894|234681945|13052	MROH2A|protein_coding|2|234684370|234742069|57700
2	239722131	239764962	42832	0	0	0	0	0	0	0.01875	TWIST2|protein_coding|2|239756673|239795893|39221
3	117490918	117836841	345924	0	0	0	0	0	0	0.01875	LSAMP|protein_coding|3|115521235|117716095|2194861	RP11-384F7.2|lincRNA|3|117391001|117716439|325439	RP11-768G7.3|lincRNA|3|117509520|117512612|3093	RP11-384F7.1|lincRNA|3|117723666|118276515|552850
4	5097298	5101131	3834	0	0	0	0	0	0	0.01875	STK32B|protein_coding|4|5053169|5502725|449557
4	38326629	38344549	17921	0	0	0	0	0	0	0.01875
4	92690853	92706489	15637	0	0	0	0	0	0	0.01875
4	126560819	126560961	143	0	0	0	0	0	0	0.01875
4	126840403	126841193	791	0	0	0	0	0	0	0.01875
4	178770905	178774410	3506	0	0	0	0	0	0	0.01875	LINC01098|protein_coding|4|178649911|178911904|261994	LINC01099|lincRNA|4|178650792|178829090|178299
4	186602988	186603530	543	0	0	0	0	0	0	0.01875	SORBS2|protein_coding|4|186506598|186877806|371209
4	186607311	186609395	2085	0	0	0	0	0	0	0.01875	SORBS2|protein_coding|4|186506598|186877806|371209
5	92145522	92194259	48738	0	0	0	0	0	0	0.01875	CTC-458G6.4|lincRNA|5|92161962|92179711|17750	LDHBP3|pseudogene|5|92176514|92177335|822
5	125648876	125661148	12273	0	0	0	0	0	0	0.01875
5	159361969	159386385	24417	0	0	0	0	0	0	0.01875	ADRA1B|protein_coding|5|159343790|159399551|55762	GAPDHP40|pseudogene|5|159377500|159378505|1006
6	22127589	22137868	10280	0	0	0	0	0	0	0.01875	CASC15|lincRNA|6|21665003|22214734|549732	CASC14|lincRNA|6|22135186|22147422|12237
6	77918905	77920770	1866	0	0	0	0	0	0	0.01875
6	91200488	91205179	4692	0	0	0	0	0	0	0.01875
6	91209119	91210222	1104	0	0	0	0	0	0	0.01875
6	106665141	106666574	1434	0	0	0	0	0	0	0.01875	ATG5|protein_coding|6|106632351|106773666|141316
6	106805527	106810180	4654	0	0	0	0	0	0	0.01875	RP11-404H14.1|antisense|6|106806441|106807592|1152
6	134810149	134821139	10991	0	0	0	0	0	0	0.01875	RP11-557H15.3|lincRNA|6|134749378|134841723|92346	LINC01010|lincRNA|6|134758854|134825719|66866
6	136995856	137024505	28650	0	0	0	0	0	0	0.01875	MAP3K5|protein_coding|6|136878185|137113656|235472
6	148044758	148046816	2059	0	0	0	0	0	0	0.01875	SAMD5|protein_coding|6|147830063|148058683|228621	RP11-307P5.1|lincRNA|6|147981839|148275073|293235
6	169651853	169655667	3815	0	0	0	0	0	0	0.01875	THBS2|protein_coding|6|169615875|169654139|38265
7	10522722	10600747	78026	0	0	0	0	0	0	0.01875
7	56789049	56801236	12188	0	0	0	0	0	0	0.01875
7	139957328	139958249	922	0	0	0	0	0	0	0.01875
7	140981315	140982476	1162	0	0	0	0	0	0	0.01875	TMEM178B|protein_coding|7|140774032|141180180|406149
8	5768864	5772875	4012	0	0	0	0	0	0	0.01875
8	10541349	10542007	659	0	0	0	0	0	0	0.01875	RP1L1|protein_coding|8|10463859|10569697|105839	C8orf74|protein_coding|8|10530147|10558103|27957
8	30920166	30961066	40901	0	0	0	0	0	0	0.01875	WRN|protein_coding|8|30891317|31031285|139969
8	31004441	31033850	29410	0	0	0	0	0	0	0.01875	WRN|protein_coding|8|30891317|31031285|139969	RP11-363L24.3|antisense|8|31024594|31034683|10090
9	77147073	77148835	1763	0	0	0	0	0	0	0.01875	RORB|protein_coding|9|77112281|77308093|195813
9	138531309	138557256	25948	0	0	0	0	0	0	0.01875	GLT6D1|protein_coding|9|138515502|138531386|15885	LCN9|protein_coding|9|138555168|138558268|3101
9	139240026	139261933	21908	0	0	0	0	0	0	0.01875	GPSM1|protein_coding|9|139221932|139254057|32126	DNLZ|protein_coding|9|139253932|139258241|4310	CARD9|protein_coding|9|139256355|139268133|11779
10	6296227	6299942	3716	0	0	0	0	0	0	0.01875
10	6802171	6832172	30002	0	0	0	0	0	0	0.01875	LINC00707|lincRNA|10|6821560|6884868|63309
10	6843730	6853888	10159	0	0	0	0	0	0	0.01875	LINC00707|lincRNA|10|6821560|6884868|63309
10	13955189	13967731	12543	0	0	0	0	0	0	0.01875	FRMD4A|protein_coding|10|13685706|14504141|818436
10	19402520	19422187	19668	0	0	0	0	0	0	0.01875
10	33362482	33407422	44941	0	0	0	0	0	0	0.01875	RP11-462L8.1|lincRNA|10|33247773|33371030|123258	RP11-342D11.3|lincRNA|10|33385185|33405600|20416	AL121748.1|miRNA|10|33387463|33387564|102
10	73067394	73070173	2780	0	0	0	0	0	0	0.01875
10	80042122	80044870	2749	0	0	0	0	0	0	0.01875	LINC00856|lincRNA|10|80008505|80434724|426220	LINC00595|lincRNA|10|80027085|80090352|63268
10	81049262	81051472	2211	0	0	0	0	0	0	0.01875	ZMIZ1|protein_coding|10|80828792|81076276|247485
10	133064456	133068097	3642	0	0	0	0	0	0	0.01875	TCERG1L|protein_coding|10|132890654|133109984|219331
10	133076543	133117021	40479	0	0	0	0	0	0	0.01875	TCERG1L|protein_coding|10|132890654|133109984|219331
11	11516743	11518017	1275	0	0	0	0	0	0	0.01875	GALNT18|protein_coding|11|11292423|11643552|351130
11	20538197	20543603	5407	0	0	0	0	0	0	0.01875
11	112828325	112831140	2816	0	0	0	0	0	0	0.01875	RP11-629G13.1|antisense|11|112830002|112834182|4181
11	120416151	120476679	60529	0	0	0	0	0	0	0.01875	GRIK4|protein_coding|11|120382468|120859613|477146
12	14997357	14999719	2363	0	0	0	0	0	0	0.01875	C12orf60|protein_coding|12|14956506|15059520|103015	RP11-233G1.4|antisense|12|14994026|14997642|3617
12	43047043	43056590	9548	0	0	0	0	0	0	0.01875	RP11-25I15.2|lincRNA|12|43040385|43080503|40119
12	52324969	52337378	12410	0	0	0	0	0	0	0.01875
12	94212768	94228220	15453	0	0	0	0	0	0	0.01875	CRADD|protein_coding|12|94071151|94288616|217466	RN7SL630P|misc_RNA|12|94224852|94225146|295
12	114230984	114251309	20326	0	0	0	0	0	0	0.01875
12	117511137	117565863	54727	0	0	0	0	0	0	0.01875	TESC|protein_coding|12|117476728|117537284|60557	RP11-103B5.2|lincRNA|12|117537286|117579896|42611
13	31404263	31444819	40557	0	0	0	0	0	0	0.01875
13	99703750	99704350	601	0	0	0	0	0	0	0.01875	DOCK9|protein_coding|13|99445741|99738879|293139
14	32788264	32800394	12131	0	0	0	0	0	0	0.01875	AKAP6|protein_coding|14|32798479|33300567|502089
14	66422847	66424256	1410	0	0	0	0	0	0	0.01875	CTD-2014B16.3|protein_coding|14|66424015|66471241|47227
14	97591230	97592218	989	0	0	0	0	0	0	0.01875
15	23967890	23968823	934	0	0	0	0	0	0	0.01875
15	25837273	25841205	3933	0	0	0	0	0	0	0.01875
15	61184195	61185436	1242	0	0	0	0	0	0	0.01875	RORA|protein_coding|15|60780483|61521518|741036
15	97634372	97640522	6151	0	0	0	0	0	0	0.01875	AC055873.1|miRNA|15|97634492|97634582|91
15	98617306	98624159	6854	0	0	0	0	0	0	0.01875	CTD-2544M6.1|lincRNA|15|98589896|98836406|246511	RNU6-1186P|snRNA|15|98617896|98617992|97
16	22194033	22207141	13109	0	0	0	0	0	0	0.01875	SDR42E2|protein_coding|16|22177618|22203075|25458
17	5472184	5472866	683	0	0	0	0	0	0	0.01875	NLRP1|protein_coding|17|5402747|5522744|119998
17	34357476	34358452	977	0	0	0	0	0	0	0.01875
17	76502662	76514949	12288	0	0	0	0	0	0	0.01875	DNAH17|protein_coding|17|76419778|76573476|153699
18	6860880	6870076	9197	0	0	0	0	0	0	0.01875	ARHGAP28|protein_coding|18|6729717|6915715|185999
18	71351572	71358364	6793	0	0	0	0	0	0	0.01875
18	71367725	71370193	2469	0	0	0	0	0	0	0.01875
18	75976784	75977211	428	0	0	0	0	0	0	0.01875
19	41667792	41683923	16132	0	0	0	0	0	0	0.01875	RPL36P16|pseudogene|19|41675766|41676071|306
19	51833627	51837332	3706	0	0	0	0	0	0	0.01875	VSIG10L|protein_coding|19|51834790|51845378|10589
20	62145553	62153673	8121	0	0	0	0	0	0	0.01875	PPDPF|protein_coding|20|62152077|62153559|1483
20	62907728	62915231	7504	0	0	0	0	0	0	0.01875	PCMTD2|protein_coding|20|62887094|62926855|39762
21	35358198	35362848	4651	0	0	0	0	0	0	0.01875
22	33121854	33122829	976	0	0	0	0	0	0	0.01875	SYN3|protein_coding|22|32908539|33454358|545820
22	44706952	44711589	4638	0	0	0	0	0	0	0.01875	KIAA1644|protein_coding|22|44639547|44708731|69185
22	47240203	47278229	38027	0	0	0	0	0	0	0.01875	TBC1D22A|protein_coding|22|47158518|47571336|412819	Z97351.1|miRNA|22|47243803|47243875|73
22	48711826	48714112	2287	0	0	0	0	0	0	0.01875
22	48714627	48723081	8455	0	0	0	0	0	0	0.01875
22	48727268	48728580	1313	0	0	0	0	0	0	0.01875
22	48856216	48860609	4394	0	0	0	0	0	0	0.01875
22	48962642	48968698	6057	0	0	0	0	0	0	0.01875	FAM19A5|protein_coding|22|48885272|49246724|361453
22	50145202	50152389	7188	0	0	0	0	0	0	0.01875	RPL5P35|pseudogene|22|50151275|50152628|1354
1	7252540	7253982	1443	0	0	0	0	0	0	0.0125	CAMTA1|protein_coding|1|6845384|7829766|984383
1	7739307	7801288	61982	0	0	0	0	0	0	0.0125	CAMTA1|protein_coding|1|6845384|7829766|984383	RP11-338N10.1|lincRNA|1|7753184|7754904|1721	RP11-338N10.2|lincRNA|1|7758363|7758932|570	RP11-338N10.3|lincRNA|1|7760764|7761030|267
1	14139292	14144532	5241	0	0	0	0	0	0	0.0125	PRDM2|protein_coding|1|14026693|14151574|124882
1	14331774	14334729	2956	0	0	0	0	0	0	0.0125
1	14699809	14705259	5451	0	0	0	0	0	0	0.0125
1	14735530	14740452	4923	0	0	0	0	0	0	0.0125
1	44977555	44981000	3446	0	0	0	0	0	0	0.0125	RNF220|protein_coding|1|44870866|45117396|246531
1	68012258	68020022	7765	0	0	0	0	0	0	0.0125
1	116206118	116208598	2481	0	0	0	0	0	0	0.0125	VANGL1|protein_coding|1|116184574|116240845|56272
1	151344488	151372080	27593	0	0	0	0	0	0	0.0125	SELENBP1|protein_coding|1|151336778|151345209|8432	PSMB4|protein_coding|1|151372010|151374420|2411
1	151447106	151449424	2319	0	0	0	0	0	0	0.0125
1	151792815	151803705	10891	0	0	0	0	0	0	0.0125	RORC|protein_coding|1|151778547|151804348|25802
1	171431826	171451423	19598	0	0	0	0	0	0	0.0125	snoU13|snoRNA|1|171451046|171451148|103
1	173391173	173392030	858	0	0	0	0	0	0	0.0125	RP11-296O14.3|antisense|1|173386932|173430501|43570
1	201646859	201648436	1578	0	0	0	0	0	0	0.0125	NAV1|protein_coding|1|201592411|201796102|203692
1	212870829	212889848	19020	0	0	0	0	0	0	0.0125	BATF3|protein_coding|1|212859760|212873327|13568
1	223125840	223191056	65217	0	0	0	0	0	0	0.0125	DISP1|protein_coding|1|222988406|223179337|190932
1	229169120	229249975	80856	0	0	0	0	0	0	0.0125	ISCA1P2|pseudogene|1|229177918|229178338|421	RP5-1065P14.2|lincRNA|1|229228562|229230652|2091
1	241486777	241489938	3162	0	0	0	0	0	0	0.0125	RGS7|protein_coding|1|240931554|241520530|588977
1	244909912	244932171	22260	0	0	0	0	0	0	0.0125
2	1528531	1552501	23971	0	0	0	0	0	0	0.0125	TPO|protein_coding|2|1377995|1547483|169489	AC144450.1|antisense|2|1550437|1623885|73449
2	17528051	17528968	918	0	0	0	0	0	0	0.0125
2	17557963	17559679	1717	0	0	0	0	0	0	0.0125
2	49611099	49622867	11769	0	0	0	0	0	0	0.0125
2	97686566	97705774	19209	0	0	0	0	0	0	0.0125	TRIM43CP|pseudogene|2|97691718|97697373|5656	AC018892.8|pseudogene|2|97700179|97700443|265	AC018892.3|pseudogene|2|97701198|97703286|2089
2	99392915	99872286	479372	0	0	0	0	0	0	0.0125	RNU4-84P|snRNA|2|99398873|99399011|139	KIAA1211L|protein_coding|2|99410309|99552722|142414	RNU7-46P|snRNA|2|99457138|99457199|62	TSGA10|protein_coding|2|99613724|99771427|157704	AC019097.7|pseudogene|2|99718481|99719215|735	C2orf15|protein_coding|2|99757948|99939204|181257	C2ORF15|protein_coding|2|99757948|99767950|10003	LIPT1|protein_coding|2|99771418|99779620|8203	MRPL30|protein_coding|2|99771461|99811761|40301	MITD1|protein_coding|2|99777890|99797521|19632	MRPL30|protein_coding|2|99797542|99814089|16548	LYG2|protein_coding|2|99858709|99871745|13037
2	111934625	111935939	1315	0	0	0	0	0	0	0.0125
2	121359957	121433716	73760	0	0	0	0	0	0	0.0125	Y_RNA|misc_RNA|2|121408849|121408950|102
2	121439882	121484110	44229	0	0	0	0	0	0	0.0125	AC018866.1|lincRNA|2|121444211|121468093|23883
2	217342169	217421618	79450	0	0	0	0	0	0	0.0125	SMARCAL1|protein_coding|2|217277137|217347776|70640	AC098820.3|processed_transcript|2|217343753|217363484|19732	AC098820.4|antisense|2|217347755|217351919|4165	RPL37A|protein_coding|2|217362912|217443903|80992
2	220847261	220860571	13311	0	0	0	0	0	0	0.0125
2	233315167	233321982	6816	0	0	0	0	0	0	0.0125	ALPI|protein_coding|2|233320833|233324742|3910
2	241737999	241753004	15006	0	0	0	0	0	0	0.0125	KIF1A|protein_coding|2|241653181|241759725|106545
2	242361298	242362167	870	0	0	0	0	0	0	0.0125	FARP2|protein_coding|2|242295658|242434256|138599
3	14550307	14556175	5869	0	0	0	0	0	0	0.0125	GRIP2|processed_transcript|3|14530619|14583588|52970
3	29413623	29417388	3766	0	0	0	0	0	0	0.0125	RBMS3|protein_coding|3|29322473|30051886|729414
3	33044050	33099880	55831	0	0	0	0	0	0	0.0125	GLB1|protein_coding|3|33038100|33138722|100623	SEC13P1|pseudogene|3|33075355|33076302|948
3	43124226	43148991	24766	0	0	0	0	0	0	0.0125	POMGNT2|protein_coding|3|43120724|43147568|26845	RP11-136C24.2|lincRNA|3|43128971|43129560|590
3	126895653	126901485	5833	0	0	0	0	0	0	0.0125
3	133561023	133562939	1917	0	0	0	0	0	0	0.0125	RAB6B|protein_coding|3|133543083|133614680|71598
3	149809644	149816303	6660	0	0	0	0	0	0	0.0125	RP11-167H9.4|antisense|3|149757001|149931513|174513
3	171040159	171040295	137	0	0	0	0	0	0	0.0125	TNIK|protein_coding|3|170779128|171178197|399070
3	171991928	171998243	6316	0	0	0	0	0	0	0.0125	FNDC3B|protein_coding|3|171757418|172119455|362038
3	188989795	189013106	23312	0	0	0	0	0	0	0.0125	TPRG1|protein_coding|3|188665003|189043093|378091
3	191878181	191879132	952	0	0	0	0	0	0	0.0125	FGF12|protein_coding|3|191857184|192485553|628370
4	8604049	8687341	83293	0	0	0	0	0	0	0.0125	GPR78|protein_coding|4|8560452|8621486|61035	CPZ|protein_coding|4|8594387|8621488|27102
4	8845058	8846845	1788	0	0	0	0	0	0	0.0125
4	8883336	8883701	366	0	0	0	0	0	0	0.0125
4	37683310	37697032	13723	0	0	0	0	0	0	0.0125	RELL1|protein_coding|4|37592422|37687998|95577
4	38344550	38378602	34053	0	0	0	0	0	0	0.0125	RP11-83C7.1|lincRNA|4|38368535|38387380|18846
4	38460070	38472887	12818	0	0	0	0	0	0	0.0125	RP11-83C7.2|lincRNA|4|38422283|38524801|102519
4	110046379	110049375	2997	0	0	0	0	0	0	0.0125	COL25A1|protein_coding|4|109731877|110223813|491937
4	110503762	110551780	48019	0	0	0	0	0	0	0.0125	CCDC109B|protein_coding|4|110481361|110609874|128514
4	110626084	110660988	34905	0	0	0	0	0	0	0.0125	PLA2G12A|protein_coding|4|110631145|110651233|20089
4	130516012	130516186	175	0	0	0	0	0	0	0.0125
4	142068486	142076308	7823	0	0	0	0	0	0	0.0125	RNF150|protein_coding|4|141780961|142134031|353071
4	161438289	161438304	16	0	0	0	0	0	0	0.0125
5	985446	1068271	82826	0	0	0	0	0	0	0.0125	RP11-43F13.3|antisense|5|987295|997423|10129	AC116351.1|pseudogene|5|991214|991386|173	AC116351.2|miRNA|5|1004302|1004392|91	RP11-43F13.4|lincRNA|5|1005154|1006738|1585	NKD2|protein_coding|5|1008944|1039058|30115	SLC12A7|protein_coding|5|1050499|1112150|61652	MIR4635|miRNA|5|1063011|1063089|79
5	9337741	9368158	30418	0	0	0	0	0	0	0.0125	SEMA5A|protein_coding|5|9035138|9546187|511050	CTD-2201E9.4|antisense|5|9363387|9422593|59207
5	13734665	13737038	2374	0	0	0	0	0	0	0.0125	DNAH5|protein_coding|5|13690440|13944652|254213
5	15443847	15444940	1094	0	0	0	0	0	0	0.0125
5	17758405	17803424	45020	0	0	0	0	0	0	0.0125	RP11-454P21.1|lincRNA|5|17684693|17955966|271274
5	38360805	38365376	4572	0	0	0	0	0	0	0.0125	EGFLAM|protein_coding|5|38258511|38465123|206613
5	44968554	44987450	18897	0	0	0	0	0	0	0.0125
5	67302385	67307462	5078	0	0	0	0	0	0	0.0125
5	90023307	90024467	1161	0	0	0	0	0	0	0.0125	GPR98|protein_coding|5|89825161|90460038|634878
5	92214265	92218464	4200	0	0	0	0	0	0	0.0125
5	92309530	92318849	9320	0	0	0	0	0	0	0.0125
5	118995665	118996115	451	0	0	0	0	0	0	0.0125
5	121628686	121640805	12120	0	0	0	0	0	0	0.0125
5	142226903	142227897	995	0	0	0	0	0	0	0.0125	ARHGAP26|protein_coding|5|142149949|142608576|458628
5	148810803	148818868	8066	0	0	0	0	0	0	0.0125	MIR145|lincRNA|5|148809849|148812397|2549
5	175248074	175261050	12977	0	0	0	0	0	0	0.0125	CPLX2|protein_coding|5|175223313|175311023|87711
6	3959820	3969369	9550	0	0	0	0	0	0	0.0125
6	7520019	7541868	21850	0	0	0	0	0	0	0.0125	RP3-512B11.3|antisense|6|7540684|7541571|888	DSP|protein_coding|6|7541808|7586950|45143
6	30060256	30068194	7939	0	0	0	0	0	0	0.0125
6	43747623	43750551	2929	0	0	0	0	0	0	0.0125	VEGFA|protein_coding|6|43737921|43754224|16304
6	73308749	73320299	11551	0	0	0	0	0	0	0.0125	RP3-474G15.1|pseudogene|6|73308179|73309362|1184
6	91194516	91200487	5972	0	0	0	0	0	0	0.0125
6	103460794	103485220	24427	0	0	0	0	0	0	0.0125
6	106612846	106665140	52295	0	0	0	0	0	0	0.0125	ATG5|protein_coding|6|106632351|106773666|141316
6	106666575	106684453	17879	0	0	0	0	0	0	0.0125	ATG5|protein_coding|6|106632351|106773666|141316
6	106692653	106697392	4740	0	0	0	0	0	0	0.0125	ATG5|protein_coding|6|106632351|106773666|141316
6	106707732	106752944	45213	0	0	0	0	0	0	0.0125	ATG5|protein_coding|6|106632351|106773666|141316	RN7SL47P|misc_RNA|6|106731290|106731586|297	RNU6-344P|snRNA|6|106752051|106752161|111
6	107397037	107400399	3363	0	0	0	0	0	0	0.0125	BEND3|protein_coding|6|107386386|107436473|50088
6	137877696	137898014	20319	0	0	0	0	0	0	0.0125
6	137924467	137933511	9045	0	0	0	0	0	0	0.0125
6	139420851	139426909	6059	0	0	0	0	0	0	0.0125
6	144167245	144170104	2860	0	0	0	0	0	0	0.0125	LTV1|protein_coding|6|144164481|144184949|20469
6	148046817	148060177	13361	0	0	0	0	0	0	0.0125	SAMD5|protein_coding|6|147830063|148058683|228621	RP11-307P5.1|lincRNA|6|147981839|148275073|293235
6	169573332	169599702	26371	0	0	0	0	0	0	0.0125	RP11-417E7.2|lincRNA|6|169575401|169582835|7435
7	17806511	17811797	5287	0	0	0	0	0	0	0.0125
7	70162273	70164243	1971	0	0	0	0	0	0	0.0125	AUTS2|protein_coding|7|69063905|70258054|1194150
7	82351124	82373570	22447	0	0	0	0	0	0	0.0125
7	135002031	135003087	1057	0	0	0	0	0	0	0.0125
7	141688289	141689426	1138	0	0	0	0	0	0	0.0125	MGAM|protein_coding|7|141607613|141806547|198935
7	150055084	150059986	4903	0	0	0	0	0	0	0.0125
7	156275109	156287143	12035	0	0	0	0	0	0	0.0125	LINC01006|processed_transcript|7|156264890|156433286|168397
7	156298279	156302276	3998	0	0	0	0	0	0	0.0125	LINC01006|processed_transcript|7|156264890|156433286|168397
8	26089176	26089203	28	0	0	0	0	0	0	0.0125
8	30961067	31004440	43374	0	0	0	0	0	0	0.0125	WRN|protein_coding|8|30891317|31031285|139969	SUMO2P16|pseudogene|8|30989055|30989318|264
8	31085314	31086086	773	0	0	0	0	0	0	0.0125
8	75544456	75568984	24529	0	0	0	0	0	0	0.0125	RP11-758M4.1|protein_coding|8|75512010|75735548|223539	RP11-730G20.1|antisense|8|75521933|75545555|23623
8	84033793	84055060	21268	0	0	0	0	0	0	0.0125
8	102561323	102563058	1736	0	0	0	0	0	0	0.0125	GRHL2|protein_coding|8|102504660|102681954|177295
8	128929272	128944499	15228	0	0	0	0	0	0	0.0125	PVT1|processed_transcript|8|128806779|129113499|306721
9	7588817	7607281	18465	0	0	0	0	0	0	0.0125	RP11-366I21.1|pseudogene|9|7597823|7598377|555
9	20464611	20470651	6041	0	0	0	0	0	0	0.0125	MLLT3|protein_coding|9|20341663|20622542|280880
9	27851844	27857771	5928	0	0	0	0	0	0	0.0125
9	84285152	84289788	4637	0	0	0	0	0	0	0.0125	TLE1|protein_coding|9|84198598|84304220|105623
9	85749749	85753105	3357	0	0	0	0	0	0	0.0125
9	90390081	90392020	1940	0	0	0	0	0	0	0.0125	CTSL3P|pseudogene|9|90387368|90401799|14432
9	96189961	96202290	12330	0	0	0	0	0	0	0.0125	RP11-165J3.5|antisense|9|96192624|96193581|958	RP11-165J3.6|antisense|9|96197614|96199403|1790
9	98363991	98371833	7843	0	0	0	0	0	0	0.0125	RP11-332M4.1|lincRNA|9|98361827|98368568|6742
9	104130292	104141573	11282	0	0	0	0	0	0	0.0125	BAAT|protein_coding|9|104122699|104145801|23103	FYTTD1P1|pseudogene|9|104137626|104138885|1260
9	104554993	104556121	1129	0	0	0	0	0	0	0.0125	MTND3P4|pseudogene|9|104555736|104556038|303
9	112738864	112776873	38010	0	0	0	0	0	0	0.0125	PALM2-AKAP2|protein_coding|9|112542589|112934792|392204	AKAP2|protein_coding|9|112542769|112934792|392024
9	124582379	124585598	3220	0	0	0	0	0	0	0.0125	TTLL11|protein_coding|9|124584207|124855885|271679
9	130670433	130670903	471	0	0	0	0	0	0	0.0125	ST6GALNAC4|protein_coding|9|130670165|130679317|9153
9	138227579	138229433	1855	0	0	0	0	0	0	0.0125
9	140180971	140184211	3241	0	0	0	0	0	0	0.0125
10	4808991	4811205	2215	0	0	0	0	0	0	0.0125
10	16772008	16785591	13584	0	0	0	0	0	0	0.0125	RSU1|protein_coding|10|16632610|16859527|226918	RP11-197M22.2|sense_intronic|10|16763351|16790376|27026
10	50222230	50460878	238649	0	0	0	0	0	0	0.0125	RP11-523O18.1|antisense|10|50192609|50226942|34334	VSTM4|protein_coding|10|50222290|50323554|101265	FAM170B-AS1|antisense|10|50329884|50359592|29709	FAM170B|protein_coding|10|50339199|50342053|2855	C10orf128|protein_coding|10|50362773|50396630|33858
10	61519960	61668339	148380	0	0	0	0	0	0	0.0125	CCDC6|protein_coding|10|61548521|61666414|117894
10	62511637	62514053	2417	0	0	0	0	0	0	0.0125
10	71543733	71552594	8862	0	0	0	0	0	0	0.0125
10	71841286	71842360	1075	0	0	0	0	0	0	0.0125	H2AFY2|protein_coding|10|71812552|71872036|59485
10	73489563	73496743	7181	0	0	0	0	0	0	0.0125	CDH23|protein_coding|10|73156691|73575702|419012	C10orf105|protein_coding|10|73471458|73497581|26124
10	86615279	86617239	1961	0	0	0	0	0	0	0.0125
10	97090117	97103332	13216	0	0	0	0	0	0	0.0125	SORBS1|protein_coding|10|97071528|97321171|249644
10	124661720	124690061	28342	0	0	0	0	0	0	0.0125	FAM24A|protein_coding|10|124670217|124672627|2411
10	133117022	133117770	749	0	0	0	0	0	0	0.0125
10	134041784	134043971	2188	0	0	0	0	0	0	0.0125	STK32C|protein_coding|10|134020996|134145351|124356
11	4123427	4127609	4183	0	0	0	0	0	0	0.0125	RRM1|protein_coding|11|4115937|4160106|44170
11	11507780	11516742	8963	0	0	0	0	0	0	0.0125	GALNT18|protein_coding|11|11292423|11643552|351130
11	11522477	11530286	7810	0	0	0	0	0	0	0.0125	GALNT18|protein_coding|11|11292423|11643552|351130
11	11533993	11538147	4155	0	0	0	0	0	0	0.0125	GALNT18|protein_coding|11|11292423|11643552|351130
11	11568043	11587190	19148	0	0	0	0	0	0	0.0125	GALNT18|protein_coding|11|11292423|11643552|351130
11	18395111	18477857	82747	0	0	0	0	0	0	0.0125	MIR3159|miRNA|11|18409334|18409407|74	LDHA|protein_coding|11|18415935|18429972|14038	AC084117.3|sense_intronic|11|18427156|18428278|1123	LDHC|protein_coding|11|18433854|18473605|39752	RP11-613F22.7|pseudogene|11|18471659|18472415|757	LDHAL6A|protein_coding|11|18477371|18501147|23777
11	22713897	22721988	8092	0	0	0	0	0	0	0.0125	GAS2|protein_coding|11|22647188|22834601|187414
11	23175567	23232883	57317	0	0	0	0	0	0	0.0125	RP11-266A24.1|lincRNA|11|23186446|23224707|38262
11	70927757	70935592	7836	0	0	0	0	0	0	0.0125	SHANK2|protein_coding|11|70313961|70963623|649663
11	96235831	96246587	10757	0	0	0	0	0	0	0.0125	JRKL|protein_coding|11|96123153|96240738|117586	JRKL-AS1|lincRNA|11|96180296|96239990|59695	RP11-49K4.2|lincRNA|11|96241589|96247912|6324
11	129854763	129856060	1298	0	0	0	0	0	0	0.0125	PRDM10|protein_coding|11|129769601|129872730|103130
12	341157	341348	192	0	0	0	0	0	0	0.0125	SLC6A13|protein_coding|12|329789|372039|42251
12	454541	459021	4481	0	0	0	0	0	0	0.0125	KDM5A|protein_coding|12|389295|498620|109326
12	6304766	6317343	12578	0	0	0	0	0	0	0.0125	CD9|protein_coding|12|6308881|6347425|38545
12	6562538	6572561	10024	0	0	0	0	0	0	0.0125	TAPBPL|protein_coding|12|6560856|6575683|14828	VAMP1|protein_coding|12|6571403|6580153|8751
12	10462621	10468351	5731	0	0	0	0	0	0	0.0125	KLRD1|protein_coding|12|10378657|10469850|91194
12	14989165	14997356	8192	0	0	0	0	0	0	0.0125	C12orf60|protein_coding|12|14956506|15059520|103015	ART4|protein_coding|12|14978503|14996429|17927	RP11-233G1.4|antisense|12|14994026|14997642|3617
12	14999720	15030666	30947	0	0	0	0	0	0	0.0125	C12orf60|protein_coding|12|14956506|15059520|103015
12	15037836	15077129	39294	0	0	0	0	0	0	0.0125	C12orf60|protein_coding|12|14956506|15059520|103015	MGP|protein_coding|12|15034115|15038860|4746	ERP27|protein_coding|12|15066969|15092016|25048
12	76179385	76182363	2979	0	0	0	0	0	0	0.0125	RP11-114H23.1|lincRNA|12|75956982|76377795|420814
12	76314532	76319523	4992	0	0	0	0	0	0	0.0125	RP11-114H23.1|lincRNA|12|75956982|76377795|420814
12	94228221	94258196	29976	0	0	0	0	0	0	0.0125	CRADD|protein_coding|12|94071151|94288616|217466	RP11-887P2.6|sense_intronic|12|94229943|94231814|1872
12	94284818	94285794	977	0	0	0	0	0	0	0.0125	CRADD|protein_coding|12|94071151|94288616|217466
12	95398987	95507852	108866	0	0	0	0	0	0	0.0125	NR2C1|protein_coding|12|95414005|95467479|53475	FGD6|protein_coding|12|95470525|95611258|140734	RP11-129B9.2|pseudogene|12|95494307|95494821|515
12	95936691	95941405	4715	0	0	0	0	0	0	0.0125	USP44|protein_coding|12|95910336|95945266|34931
12	114627700	114656370	28671	0	0	0	0	0	0	0.0125
12	115861754	115862431	678	0	0	0	0	0	0	0.0125
12	125336765	125339056	2292	0	0	0	0	0	0	0.0125	SCARB1|protein_coding|12|125261402|125367214|105813
12	130964332	130965207	876	0	0	0	0	0	0	0.0125	RIMBP2|protein_coding|12|130880682|131200826|320145
13	31113225	31132072	18848	0	0	0	0	0	0	0.0125	HMGB1|protein_coding|13|31032884|31191734|158851	RBM22P2|pseudogene|13|31113734|31117598|3865	MFAP1P1|pseudogene|13|31115780|31117034|1255	PTPN2P2|pseudogene|13|31127807|31128830|1024
13	43021146	43059863	38718	0	0	0	0	0	0	0.0125
13	99699710	99703749	4040	0	0	0	0	0	0	0.0125	DOCK9|protein_coding|13|99445741|99738879|293139
13	100117279	100132342	15064	0	0	0	0	0	0	0.0125
13	106184081	106199288	15208	0	0	0	0	0	0	0.0125
14	52772696	52777613	4918	0	0	0	0	0	0	0.0125
14	59377033	59406089	29057	0	0	0	0	0	0	0.0125	RP11-112J1.2|lincRNA|14|59294952|59484046|189095
14	61622442	61642128	19687	0	0	0	0	0	0	0.0125
14	75701221	75706820	5600	0	0	0	0	0	0	0.0125	RP11-293M10.1|protein_coding|14|75705319|75735986|30668
14	96709230	96733155	23926	0	0	0	0	0	0	0.0125	BDKRB2|protein_coding|14|96671016|96710666|39651	RP11-404P21.8|protein_coding|14|96671181|96730266|59086	BDKRB1|protein_coding|14|96722161|96735304|13144	RP11-404P21.3|antisense|14|96725748|96734961|9214
14	106415827	106416884	1058	0	0	0	0	0	0	0.0125
15	26211763	26212268	506	0	0	0	0	0	0	0.0125	RP11-1084I9.1|lincRNA|15|26147507|26298267|150761
15	32951871	32956175	4305	0	0	0	0	0	0	0.0125	SCG5|protein_coding|15|32933877|32989299|55423	RP11-1000B6.2|antisense|15|32948285|32965266|16982
15	58748169	58756173	8005	0	0	0	0	0	0	0.0125	ALDH1A2|protein_coding|15|58245622|58790065|544444	LIPC|protein_coding|15|58702768|58861151|158384	RP11-355N15.1|antisense|15|58727089|58790934|63846
15	61165984	61184194	18211	0	0	0	0	0	0	0.0125	RORA|protein_coding|15|60780483|61521518|741036
16	22192453	22194032	1580	0	0	0	0	0	0	0.0125	SDR42E2|protein_coding|16|22177618|22203075|25458
16	22207142	22296602	89461	0	0	0	0	0	0	0.0125	EEF2K|protein_coding|16|22217603|22298554|80952
16	56387564	56400611	13048	0	0	0	0	0	0	0.0125	GNAO1|protein_coding|16|56225302|56391356|166055	AMFR|protein_coding|16|56395364|56459450|64087
16	57120554	57133350	12797	0	0	0	0	0	0	0.0125	RP11-407G23.1|antisense|16|57125125|57126215|1091	CPNE2|protein_coding|16|57126449|57181878|55430
16	72921975	72924017	2043	0	0	0	0	0	0	0.0125	ZFHX3|protein_coding|16|72816784|73093597|276814
16	87215531	87219426	3896	0	0	0	0	0	0	0.0125	C16orf95|protein_coding|16|87117168|87351022|233855
17	990437	990890	454	0	0	0	0	0	0	0.0125	ABR|protein_coding|17|906758|1132315|225558
17	13837483	13893063	55581	0	0	0	0	0	0	0.0125	COX10-AS1|processed_transcript|17|13659795|13972812|313018	AC005304.1|lincRNA|17|13836037|13843911|7875	RP11-131K5.1|lincRNA|17|13861065|13870269|9205
17	34358453	34359451	999	0	0	0	0	0	0	0.0125
18	4305466	4307538	2073	0	0	0	0	0	0	0.0125	DLGAP1|protein_coding|18|3496030|4455335|959306
18	49134983	49155765	20783	0	0	0	0	0	0	0.0125	RSL24D1P9|pseudogene|18|49139009|49139480|472
18	59117823	59120453	2631	0	0	0	0	0	0	0.0125	CDH20|protein_coding|18|59000815|59223006|222192
18	74397784	74404795	7012	0	0	0	0	0	0	0.0125	AC034110.1|lincRNA|18|74401986|74405592|3607
18	74457253	74458766	1514	0	0	0	0	0	0	0.0125
19	7601445	7602797	1353	0	0	0	0	0	0	0.0125	CTD-2207O23.10|protein_coding|19|7598481|7604945|6465	PNPLA6|protein_coding|19|7598890|7626650|27761
19	15001414	15012543	11130	0	0	0	0	0	0	0.0125	OR7A1P|pseudogene|19|15002707|15003616|910
19	20235913	20235941	29	0	0	0	0	0	0	0.0125	ZNF90|protein_coding|19|20188803|20237885|49083	CTC-260E6.2|pseudogene|19|20235248|20236293|1046
19	41683924	41703653	19730	0	0	0	0	0	0	0.0125	RN7SL718P|misc_RNA|19|41696852|41697134|283	CYP2S1|protein_coding|19|41698954|41713444|14491
19	51837333	51838119	787	0	0	0	0	0	0	0.0125	VSIG10L|protein_coding|19|51834790|51845378|10589
20	17230939	17233840	2902	0	0	0	0	0	0	0.0125	PCSK2|protein_coding|20|17206752|17465223|258472
20	30324911	30391967	67057	0	0	0	0	0	0	0.0125	TPX2|protein_coding|20|30327074|30389608|62535
20	41476641	41477335	695	0	0	0	0	0	0	0.0125	PTPRT|protein_coding|20|40701392|41818610|1117219
21	19041960	19052544	10585	0	0	0	0	0	0	0.0125
22	38078741	38080856	2116	0	0	0	0	0	0	0.0125	NOL12|protein_coding|22|38077680|38170137|92458
22	44704800	44706951	2152	0	0	0	0	0	0	0.0125	KIAA1644|protein_coding|22|44639547|44708731|69185
22	48714113	48714626	514	0	0	0	0	0	0	0.0125
1	1914609	1922907	8299	0	0	0	0	0	0	0.00625	C1orf222|protein_coding|1|1853396|1935276|81881
1	3150696	3152968	2273	0	0	0	0	0	0	0.00625	PRDM16|protein_coding|1|2985732|3355185|369454
1	9142545	9147856	5312	0	0	0	0	0	0	0.00625	SLC2A5|protein_coding|1|9095166|9148537|53372	SCARNA16|snoRNA|1|9142755|9142938|184
1	9505189	9508110	2922	0	0	0	0	0	0	0.00625
1	10803577	10813713	10137	0	0	0	0	0	0	0.00625	CASZ1|protein_coding|1|10696661|10856707|160047
1	11383306	11386623	3318	0	0	0	0	0	0	0.00625
1	12133753	12152317	18565	0	0	0	0	0	0	0.00625	TNFRSF8|protein_coding|1|12123434|12204264|80831	RNU6-777P|snRNA|1|12137938|12138041|104	RP11-426M1.2|pseudogene|1|12140350|12140604|255
1	12707248	12711770	4523	0	0	0	0	0	0	0.00625	AADACL4|protein_coding|1|12704566|12727097|22532
1	14030598	14124927	94330	0	0	0	0	0	0	0.00625	PRDM2|protein_coding|1|14026693|14151574|124882
1	14128153	14129753	1601	0	0	0	0	0	0	0.00625	PRDM2|protein_coding|1|14026693|14151574|124882
1	14707476	14715053	7578	0	0	0	0	0	0	0.00625
1	14723422	14724839	1418	0	0	0	0	0	0	0.00625
1	14740453	14740631	179	0	0	0	0	0	0	0.00625
1	14966794	14974482	7689	0	0	0	0	0	0	0.00625	KAZN|protein_coding|1|14925200|15444539|519340
1	15274251	15279549	5299	0	0	0	0	0	0	0.00625	KAZN|protein_coding|1|14925200|15444539|519340
1	17547895	17550314	2420	0	0	0	0	0	0	0.00625	PADI1|protein_coding|1|17531621|17572500|40880
1	19136971	19141424	4454	0	0	0	0	0	0	0.00625
1	20343421	20361354	17934	0	0	0	0	0	0	0.00625	PLA2G5|protein_coding|1|20354672|20417683|63012
1	22371711	22374693	2983	0	0	0	0	0	0	0.00625
1	22707814	22716383	8570	0	0	0	0	0	0	0.00625
1	30581525	30602946	21422	0	0	0	0	0	0	0.00625
1	31271101	31274117	3017	0	0	0	0	0	0	0.00625
1	31383899	31386690	2792	0	0	0	0	0	0	0.00625
1	32039578	32047500	7923	0	0	0	0	0	0	0.00625	RP11-73M7.1|antisense|1|32037186|32041174|3989	TINAGL1|protein_coding|1|32042116|32053288|11173
1	32160603	32163950	3348	0	0	0	0	0	0	0.00625	COL16A1|protein_coding|1|32117848|32169920|52073
1	32204126	32230945	26820	0	0	0	0	0	0	0.00625	BAI2|protein_coding|1|32192718|32230494|37777	MIR4254|miRNA|1|32224261|32224336|76
1	36939294	36944932	5639	0	0	0	0	0	0	0.00625	CSF3R|protein_coding|1|36931644|36948879|17236
1	45002898	45015281	12384	0	0	0	0	0	0	0.00625	RNF220|protein_coding|1|44870866|45117396|246531	MIR5584|miRNA|1|45011165|45011224|60
1	48149577	48222012	72436	0	0	0	0	0	0	0.00625	RP11-543D5.1|lincRNA|1|48154135|48169055|14921
1	48360919	48372292	11374	0	0	0	0	0	0	0.00625	TRABD2B|protein_coding|1|48226200|48462567|236368
1	48436440	48482279	45840	0	0	0	0	0	0	0.00625	TRABD2B|protein_coding|1|48226200|48462567|236368
1	53159220	53164218	4999	0	0	0	0	0	0	0.00625	COA7|protein_coding|1|53152508|53164038|11531
1	53884746	53918959	34214	0	0	0	0	0	0	0.00625	SLC25A3P1|pseudogene|1|53878821|53905693|26873
1	55006180	55008968	2789	0	0	0	0	0	0	0.00625	ACOT11|protein_coding|1|55007930|55104865|96936
1	55014161	55014595	435	0	0	0	0	0	0	0.00625	ACOT11|protein_coding|1|55007930|55104865|96936
1	55811671	55822273	10603	0	0	0	0	0	0	0.00625
1	57245830	57259133	13304	0	0	0	0	0	0	0.00625	C1orf168|protein_coding|1|57184477|57285369|100893
1	61374466	61376144	1679	0	0	0	0	0	0	0.00625	NFIA|protein_coding|1|61330931|61928465|597535
1	61931222	61941839	10618	0	0	0	0	0	0	0.00625
1	88744527	88747041	2515	0	0	0	0	0	0	0.00625
1	92163787	92177938	14152	0	0	0	0	0	0	0.00625	TGFBR3|protein_coding|1|92145902|92371892|225991
1	99375969	99403106	27138	0	0	0	0	0	0	0.00625	LPPR5|protein_coding|1|99355806|99470588|114783
1	105170222	105173267	3046	0	0	0	0	0	0	0.00625
1	111977840	111981379	3540	0	0	0	0	0	0	0.00625	UBE2FP3|pseudogene|1|111980136|111980659|524	RP11-552M11.4|sense_overlapping|1|111981260|111983986|2727
1	113835388	113861524	26137	0	0	0	0	0	0	0.00625
1	115362296	115362687	392	0	0	0	0	0	0	0.00625
1	115409477	115417966	8490	0	0	0	0	0	0	0.00625	SYCP1|protein_coding|1|115397424|115537991|140568
1	118120353	118127573	7221	0	0	0	0	0	0	0.00625
1	151341416	151344487	3072	0	0	0	0	0	0	0.00625	SELENBP1|protein_coding|1|151336778|151345209|8432
1	151803706	151807127	3422	0	0	0	0	0	0	0.00625	RORC|protein_coding|1|151778547|151804348|25802
1	151807972	151824356	16385	0	0	0	0	0	0	0.00625	C2CD4D|protein_coding|1|151810295|151813033|2739	Y_RNA|misc_RNA|1|151814212|151814313|102	AL450992.2|antisense|1|151814353|151822861|8509	THEM5|protein_coding|1|151819739|151826173|6435
1	160142115	160142152	38	0	0	0	0	0	0	0.00625	ATP1A4|protein_coding|1|160121360|160156767|35408
1	162441377	162442671	1295	0	0	0	0	0	0	0.00625
1	162976051	163000346	24296	0	0	0	0	0	0	0.00625
1	168293945	168305749	11805	0	0	0	0	0	0	0.00625
1	173389187	173391172	1986	0	0	0	0	0	0	0.00625	RP11-296O14.3|antisense|1|173386932|173430501|43570
1	183260336	183263356	3021	0	0	0	0	0	0	0.00625	NMNAT2|protein_coding|1|183217372|183387737|170366
1	185314199	185344972	30774	0	0	0	0	0	0	0.00625
1	192562044	192563566	1523	0	0	0	0	0	0	0.00625
1	192751819	192762405	10587	0	0	0	0	0	0	0.00625
1	193071960	193249033	177074	0	0	0	0	0	0	0.00625	GLRX2|protein_coding|1|193065598|193075244|9647	CDC73|protein_coding|1|193091147|193223031|131885	MIR1278|miRNA|1|193105633|193105713|81	B3GALT2|protein_coding|1|193148175|193155784|7610
1	193490129	193509844	19716	0	0	0	0	0	0	0.00625
1	203561652	203577939	16288	0	0	0	0	0	0	0.00625
1	207188200	207196598	8399	0	0	0	0	0	0	0.00625	C1orf116|protein_coding|1|207191866|207206101|14236
1	208420549	208442460	21912	0	0	0	0	0	0	0.00625	RP11-2P2.1|pseudogene|1|208428635|208428721|87
1	212859265	212870828	11564	0	0	0	0	0	0	0.00625	BATF3|protein_coding|1|212859760|212873327|13568	RNU6-423P|snRNA|1|212865606|212865709|104
1	212889849	213098056	208208	0	0	0	0	0	0	0.00625	NSL1|protein_coding|1|212899495|212965124|65630	TATDN3|protein_coding|1|212965170|212989968|24799	RP11-348H3.2|pseudogene|1|212997369|212997847|479	C1orf227|protein_coding|1|213003483|213020991|17509	FLVCR1-AS1|lincRNA|1|213025450|213031430|5981	RP11-348H3.4|pseudogene|1|213026622|213026768|147	RP11-348H3.5|pseudogene|1|213028517|213028708|192	FLVCR1|protein_coding|1|213031597|213072705|41109
1	216926944	216941624	14681	0	0	0	0	0	0	0.00625	ESRRG|protein_coding|1|216676588|217311097|634510
1	218637631	218643940	6310	0	0	0	0	0	0	0.00625
1	218710815	218723535	12721	0	0	0	0	0	0	0.00625	U3|snoRNA|1|218715033|218715241|209
1	220007078	220022879	15802	0	0	0	0	0	0	0.00625	SLC30A10|protein_coding|1|219858769|220131989|273221
1	221864312	221869439	5128	0	0	0	0	0	0	0.00625
1	223191057	223204244	13188	0	0	0	0	0	0	0.00625
1	223460078	223465568	5491	0	0	0	0	0	0	0.00625	SUSD4|protein_coding|1|223394161|223537544|143384
1	227089863	227090108	246	0	0	0	0	0	0	0.00625	ADCK3|protein_coding|1|227085237|227175246|90010
1	228419498	228464842	45345	0	0	0	0	0	0	0.00625	OBSCN|protein_coding|1|228395831|228566577|170747	RP5-1139B12.2|antisense|1|228458144|228462098|3955	RP5-1139B12.3|antisense|1|228462285|228463767|1483
1	228887717	228895471	7755	0	0	0	0	0	0	0.00625
1	231456753	231458547	1795	0	0	0	0	0	0	0.00625
1	235097741	235103460	5720	0	0	0	0	0	0	0.00625	RP11-443B7.1|lincRNA|1|235093089|235105809|12721
1	240246180	240248584	2405	0	0	0	0	0	0	0.00625	FMN2|protein_coding|1|240177648|240638489|460842
1	244889328	244909911	20584	0	0	0	0	0	0	0.00625
2	454246	533154	78909	0	0	0	0	0	0	0.00625	AC093326.1|lincRNA|2|490944|492655|1712
2	11819311	11821563	2253	0	0	0	0	0	0	0.00625	LPIN1|protein_coding|2|11817721|11967535|149815
2	12373620	12379589	5970	0	0	0	0	0	0	0.00625	AC096559.1|lincRNA|2|11988748|12718474|729727
2	36466944	36468334	1391	0	0	0	0	0	0	0.00625
2	47100036	47100516	481	0	0	0	0	0	0	0.00625
2	49577214	49611098	33885	0	0	0	0	0	0	0.00625
2	49622868	49624889	2022	0	0	0	0	0	0	0.00625
2	53031443	53033941	2499	0	0	0	0	0	0	0.00625	AC010967.2|lincRNA|2|52949815|53137158|187344
2	66135116	66137571	2456	0	0	0	0	0	0	0.00625	AC074391.1|lincRNA|2|65663845|66311773|647929
2	69957302	69975107	17806	0	0	0	0	0	0	0.00625	ANXA4|protein_coding|2|69871557|70053596|182040
2	69982709	69983663	955	0	0	0	0	0	0	0.00625	ANXA4|protein_coding|2|69871557|70053596|182040
2	80035107	80040923	5817	0	0	0	0	0	0	0.00625	CTNNA2|protein_coding|2|79412357|80875905|1463549
2	80415635	80419927	4293	0	0	0	0	0	0	0.00625	CTNNA2|protein_coding|2|79412357|80875905|1463549
2	81176889	81178803	1915	0	0	0	0	0	0	0.00625
2	84012201	84033005	20805	0	0	0	0	0	0	0.00625
2	97594224	97608168	13945	0	0	0	0	0	0	0.00625	FAM178B|protein_coding|2|97541620|97684175|142556
2	97705775	97797685	91911	0	0	0	0	0	0	0.00625	IGKV2OR2-1|IG_V_pseudogene|2|97712325|97712628|304	IGKV2OR2-2|IG_V_pseudogene|2|97716466|97716765|300	IGKV1OR2-3|IG_V_pseudogene|2|97725682|97726152|471	AC018892.9|pseudogene|2|97746835|97748986|2152	FAHD2B|protein_coding|2|97749320|97760619|11300	RN7SL313P|misc_RNA|2|97766321|97766609|289	ANKRD36|protein_coding|2|97779233|97930258|151026
2	98803616	98813933	10318	0	0	0	0	0	0	0.00625	VWA3B|protein_coding|2|98703579|98929762|226184
2	98895279	98912026	16748	0	0	0	0	0	0	0.00625	VWA3B|protein_coding|2|98703579|98929762|226184
2	98921379	98974858	53480	0	0	0	0	0	0	0.00625	VWA3B|protein_coding|2|98703579|98929762|226184	AC092675.3|protein_coding|2|98947852|98972468|24617	CNGA3|protein_coding|2|98962618|99015064|52447	AC092675.4|sense_intronic|2|98963458|98967603|4146
2	101240125	101242416	2292	0	0	0	0	0	0	0.00625
2	105878393	105878972	580	0	0	0	0	0	0	0.00625
2	121433717	121439881	6165	0	0	0	0	0	0	0.00625
2	135343730	135362356	18627	0	0	0	0	0	0	0.00625	TMEM163|protein_coding|2|135213330|135476570|263241
2	173274360	173282542	8183	0	0	0	0	0	0	0.00625
2	176959769	176964697	4929	0	0	0	0	0	0	0.00625	HOXD13|protein_coding|2|176957619|176960666|3048	HOXD12|protein_coding|2|176964458|176966408|1951
2	217421619	217437835	16217	0	0	0	0	0	0	0.00625	RPL37A|protein_coding|2|217362912|217443903|80992
2	223606041	223615732	9692	0	0	0	0	0	0	0.00625
2	223629840	223656384	26545	0	0	0	0	0	0	0.00625
2	228457727	228460656	2930	0	0	0	0	0	0	0.00625
2	228617152	228621741	4590	0	0	0	0	0	0	0.00625
2	233367540	233370953	3414	0	0	0	0	0	0	0.00625
2	233983608	233987096	3489	0	0	0	0	0	0	0.00625	INPP5D|protein_coding|2|233924677|234116549|191873
2	238463166	238468152	4987	0	0	0	0	0	0	0.00625	MLPH|protein_coding|2|238394071|238463961|69891
2	242057800	242065176	7377	0	0	0	0	0	0	0.00625	PASK|protein_coding|2|242045514|242089679|44166	AC005237.2|pseudogene|2|242058140|242058358|219
3	152045	168602	16558	0	0	0	0	0	0	0.00625
3	1814140	1815482	1343	0	0	0	0	0	0	0.00625
3	2146481	2161688	15208	0	0	0	0	0	0	0.00625	CNTN4|protein_coding|3|2140497|3099645|959149	CNTN4-AS2|lincRNA|3|2152093|2185925|33833
3	3818479	3828076	9598	0	0	0	0	0	0	0.00625	SUMF1|protein_coding|3|3742498|4508965|766468
3	3995989	4041215	45227	0	0	0	0	0	0	0.00625	SUMF1|protein_coding|3|3742498|4508965|766468	PNPT1P1|pseudogene|3|4023665|4025979|2315
3	10301228	10308353	7126	0	0	0	0	0	0	0.00625	TATDN2|protein_coding|3|10289707|10322902|33196	RP11-438J1.1|protein_coding|3|10291056|10327480|36425
3	23722168	23734660	12493	0	0	0	0	0	0	0.00625
3	25589455	25596341	6887	0	0	0	0	0	0	0.00625	RARB|protein_coding|3|25215823|25639423|423601
3	29437821	29457901	20081	0	0	0	0	0	0	0.00625	RBMS3|protein_coding|3|29322473|30051886|729414
3	30599533	30621773	22241	0	0	0	0	0	0	0.00625
3	42293063	42317515	24453	0	0	0	0	0	0	0.00625	CCK|protein_coding|3|42299317|42307699|8383
3	45840029	45840629	601	0	0	0	0	0	0	0.00625
3	57163331	57183763	20433	0	0	0	0	0	0	0.00625	IL17RD|protein_coding|3|57124010|57204334|80325	RP11-157F20.1|pseudogene|3|57168170|57168751|582
3	64396660	64398740	2081	0	0	0	0	0	0	0.00625	PRICKLE2|protein_coding|3|64079543|64431152|351610
3	65190442	65213203	22762	0	0	0	0	0	0	0.00625
3	65227037	65240635	13599	0	0	0	0	0	0	0.00625
3	65265217	65272727	7511	0	0	0	0	0	0	0.00625
3	78436627	78443077	6451	0	0	0	0	0	0	0.00625
3	105855187	105886022	30836	0	0	0	0	0	0	0.00625
3	112943603	112946983	3381	0	0	0	0	0	0	0.00625	BOC|protein_coding|3|112929850|113006303|76454
3	126846049	126850655	4607	0	0	0	0	0	0	0.00625
3	126901486	126922899	21414	0	0	0	0	0	0	0.00625	C3orf56|protein_coding|3|126911974|126917025|5052	Y_RNA|misc_RNA|3|126921215|126921316|102
3	132858147	132881922	23776	0	0	0	0	0	0	0.00625	TMEM108|protein_coding|3|132757235|133116636|359402
3	140297238	140311855	14618	0	0	0	0	0	0	0.00625
3	149050834	149055915	5082	0	0	0	0	0	0	0.00625	RP11-206M11.7|antisense|3|149002569|149051440|48872	TM4SF18|protein_coding|3|149036285|149052201|15917
3	151193257	151199819	6563	0	0	0	0	0	0	0.00625	MRPL42P6|pseudogene|3|151193592|151193962|371
3	156717516	156789544	72029	0	0	0	0	0	0	0.00625	LEKR1|protein_coding|3|156543270|156763918|220649	RN7SKP177|misc_RNA|3|156735131|156735485|355
3	169761942	169769957	8016	0	0	0	0	0	0	0.00625	GPR160|protein_coding|3|169755717|169803191|47475
3	178638205	178638420	216	0	0	0	0	0	0	0.00625
3	182317053	182323529	6477	0	0	0	0	0	0	0.00625
3	186709783	186711546	1764	0	0	0	0	0	0	0.00625	ST6GAL1|protein_coding|3|186648274|186796341|148068
3	190137465	190177959	40495	0	0	0	0	0	0	0.00625	TMEM207|protein_coding|3|190146444|190167665|21222
3	193592007	193598714	6708	0	0	0	0	0	0	0.00625
4	3438933	3453420	14488	0	0	0	0	0	0	0.00625	RGS12|protein_coding|4|3294755|3441640|146886	HGFAC|protein_coding|4|3443614|3451211|7598
4	5101132	5101358	227	0	0	0	0	0	0	0.00625	STK32B|protein_coding|4|5053169|5502725|449557
4	5821635	5845520	23886	0	0	0	0	0	0	0.00625	EVC|protein_coding|4|5712924|5830772|117849	CRMP1|protein_coding|4|5749811|5894785|144975
4	8780482	8785143	4662	0	0	0	0	0	0	0.00625
4	8883702	8889071	5370	0	0	0	0	0	0	0.00625
4	11972209	11973014	806	0	0	0	0	0	0	0.00625
4	16690414	16698631	8218	0	0	0	0	0	0	0.00625	LDB2|protein_coding|4|16503164|16900432|397269
4	17660033	17686640	26608	0	0	0	0	0	0	0.00625	FAM184B|protein_coding|4|17630929|17783135|152207
4	23449440	23485012	35573	0	0	0	0	0	0	0.00625
4	23717027	23769877	52851	0	0	0	0	0	0	0.00625	RP11-380P13.1|antisense|4|23562546|23770275|207730	RP11-380P13.2|lincRNA|4|23724885|23735202|10318	PPARGC1A|protein_coding|4|23756664|23905712|149049
4	24229771	24236694	6924	0	0	0	0	0	0	0.00625
4	26050598	26071858	21261	0	0	0	0	0	0	0.00625
4	33570111	33640864	70754	0	0	0	0	0	0	0.00625
4	36965385	37040340	74956	0	0	0	0	0	0	0.00625	RP11-103J17.2|lincRNA|4|37003438|37022330|18893
4	38472888	38498206	25319	0	0	0	0	0	0	0.00625	RP11-83C7.2|lincRNA|4|38422283|38524801|102519
4	38965578	38971320	5743	0	0	0	0	0	0	0.00625	TMEM156|protein_coding|4|38968365|39034542|66178
4	63347374	63353895	6522	0	0	0	0	0	0	0.00625
4	63359966	63361897	1932	0	0	0	0	0	0	0.00625
4	69991816	69997874	6059	0	0	0	0	0	0	0.00625	RP13-644M16.1|pseudogene|4|69990992|69992169|1178	RP13-644M16.3|pseudogene|4|69997069|70000532|3464
4	91320012	91374676	54665	0	0	0	0	0	0	0.00625	CCSER1|protein_coding|4|91048686|92523064|1474379
4	91376428	91442685	66258	0	0	0	0	0	0	0.00625	CCSER1|protein_coding|4|91048686|92523064|1474379
4	123579310	123609808	30499	0	0	0	0	0	0	0.00625	IL21-AS1|antisense|4|123540138|123610311|70174
4	123694945	123723810	28866	0	0	0	0	0	0	0.00625
4	123728772	123763624	34853	0	0	0	0	0	0	0.00625	RP11-170N16.1|pseudogene|4|123736926|123737272|347	FGF2|protein_coding|4|123747863|123819391|71529	AC021205.1|miRNA|4|123748169|123748245|77	RP11-170N16.2|pseudogene|4|123761498|123761845|348
4	124535987	124538301	2315	0	0	0	0	0	0	0.00625
4	125698180	125717983	19804	0	0	0	0	0	0	0.00625
4	126233489	126236591	3103	0	0	0	0	0	0	0.00625
4	126841194	126842525	1332	0	0	0	0	0	0	0.00625
4	126892108	126901605	9498	0	0	0	0	0	0	0.00625
4	130142562	130145649	3088	0	0	0	0	0	0	0.00625
4	130795322	130902095	106774	0	0	0	0	0	0	0.00625	RP11-422J15.1|lincRNA|4|130692814|130876523|183710	EEF1GP8|pseudogene|4|130824165|130825318|1154
4	154817115	154873668	56554	0	0	0	0	0	0	0.00625
4	157164472	157165011	540	0	0	0	0	0	0	0.00625
4	158683549	158715384	31836	0	0	0	0	0	0	0.00625	Y_RNA|misc_RNA|4|158689165|158689265|101
4	161211362	161214976	3615	0	0	0	0	0	0	0.00625
4	164637487	164664668	27182	0	0	0	0	0	0	0.00625	MARCH1|protein_coding|4|164445450|165305202|859753
4	167034747	167040560	5814	0	0	0	0	0	0	0.00625
4	169571557	169574893	3337	0	0	0	0	0	0	0.00625	PALLD|protein_coding|4|169418217|169849608|431392
4	169578196	169578321	126	0	0	0	0	0	0	0.00625	PALLD|protein_coding|4|169418217|169849608|431392
4	169730025	169735430	5406	0	0	0	0	0	0	0.00625	PALLD|protein_coding|4|169418217|169849608|431392
4	174421435	174436103	14669	0	0	0	0	0	0	0.00625
4	177173029	177173616	588	0	0	0	0	0	0	0.00625	ASB5|protein_coding|4|177134824|177198722|63899
4	181403611	181409075	5465	0	0	0	0	0	0	0.00625
4	183560654	183565618	4965	0	0	0	0	0	0	0.00625	TENM3|protein_coding|4|183065140|183724177|659038
4	184451375	184456759	5385	0	0	0	0	0	0	0.00625
4	187567470	187586210	18741	0	0	0	0	0	0	0.00625	FAT1|protein_coding|4|187508937|187647876|138940
4	188097813	188113963	16151	0	0	0	0	0	0	0.00625
4	188156300	188159322	3023	0	0	0	0	0	0	0.00625
4	188197213	188201579	4367	0	0	0	0	0	0	0.00625
4	188205581	188208350	2770	0	0	0	0	0	0	0.00625
4	189257106	189258312	1207	0	0	0	0	0	0	0.00625
4	189897265	189908691	11427	0	0	0	0	0	0	0.00625
5	523996	524785	790	0	0	0	0	0	0	0.00625	SLC9A3|protein_coding|5|473425|524447|51023
5	4012977	4018762	5786	0	0	0	0	0	0	0.00625	CTD-2287N17.1|lincRNA|5|4012822|4013763|942
5	11635854	11639749	3896	0	0	0	0	0	0	0.00625	CTNND2|protein_coding|5|10971952|11904155|932204
5	13796643	13799138	2496	0	0	0	0	0	0	0.00625	DNAH5|protein_coding|5|13690440|13944652|254213
5	17431218	17433168	1951	0	0	0	0	0	0	0.00625	RP11-321E2.3|lincRNA|5|17404128|17441803|37676
5	18162695	18210645	47951	0	0	0	0	0	0	0.00625
5	18238944	18244927	5984	0	0	0	0	0	0	0.00625
5	18318931	18321285	2355	0	0	0	0	0	0	0.00625
5	20953281	20989157	35877	0	0	0	0	0	0	0.00625
5	31790354	31790566	213	0	0	0	0	0	0	0.00625	PDZD2|protein_coding|5|31639517|32111037|471521
5	31831018	31840068	9051	0	0	0	0	0	0	0.00625	PDZD2|protein_coding|5|31639517|32111037|471521	RNU6-760P|snRNA|5|31832546|31832619|74
5	36357506	36361052	3547	0	0	0	0	0	0	0.00625
5	38317091	38326459	9369	0	0	0	0	0	0	0.00625	EGFLAM|protein_coding|5|38258511|38465123|206613
5	38365377	38381704	16328	0	0	0	0	0	0	0.00625	EGFLAM|protein_coding|5|38258511|38465123|206613
5	44965945	44968553	2609	0	0	0	0	0	0	0.00625
5	58410185	58418387	8203	0	0	0	0	0	0	0.00625	PDE4D|protein_coding|5|58264865|59817947|1553083
5	67292931	67302384	9454	0	0	0	0	0	0	0.00625
5	67307463	67307686	224	0	0	0	0	0	0	0.00625
5	70832450	70834891	2442	0	0	0	0	0	0	0.00625	BDP1|protein_coding|5|70751442|70863649|112208	HMGN1P12|pseudogene|5|70833479|70833673|195
5	71416684	71423809	7126	0	0	0	0	0	0	0.00625	MAP1B|protein_coding|5|71403061|71505395|102335
5	75553274	75559843	6570	0	0	0	0	0	0	0.00625	SV2C|protein_coding|5|75378997|75649764|270768
5	83475221	83475937	717	0	0	0	0	0	0	0.00625	EDIL3|protein_coding|5|83236373|83680611|444239
5	91928137	91932004	3868	0	0	0	0	0	0	0.00625	RP11-133F8.2|lincRNA|5|91745963|91996570|250608
5	91939241	91944646	5406	0	0	0	0	0	0	0.00625	RP11-133F8.2|lincRNA|5|91745963|91996570|250608
5	92194260	92214264	20005	0	0	0	0	0	0	0.00625
5	92218465	92226132	7668	0	0	0	0	0	0	0.00625	CCT7P2|pseudogene|5|92225094|92226547|1454
5	116667941	116669707	1767	0	0	0	0	0	0	0.00625
5	121037457	121055699	18243	0	0	0	0	0	0	0.00625
5	126985176	126985184	9	0	0	0	0	0	0	0.00625	CTXN3|protein_coding|5|126984736|126994322|9587
5	132009785	132013179	3395	0	0	0	0	0	0	0.00625	IL4|protein_coding|5|132009678|132018368|8691
5	135756080	135801179	45100	0	0	0	0	0	0	0.00625	HNRNPA1P13|pseudogene|5|135764581|135765543|963
5	146931709	146943001	11293	0	0	0	0	0	0	0.00625
5	148818869	148821710	2842	0	0	0	0	0	0	0.00625
5	151260713	151268997	8285	0	0	0	0	0	0	0.00625	GLRA1|protein_coding|5|151202074|151304403|102330
5	154108242	154109873	1632	0	0	0	0	0	0	0.00625	LARP1|protein_coding|5|154092462|154197167|104706	CTC-209L16.1|pseudogene|5|154108791|154109254|464
5	165676252	165684088	7837	0	0	0	0	0	0	0.00625
5	168840635	168842124	1490	0	0	0	0	0	0	0.00625
5	174183250	174186804	3555	0	0	0	0	0	0	0.00625	CTD-2532K18.1|lincRNA|5|174178307|174277728|99422
5	175232247	175248073	15827	0	0	0	0	0	0	0.00625	CPLX2|protein_coding|5|175223313|175311023|87711
5	175261051	175269599	8549	0	0	0	0	0	0	0.00625	CPLX2|protein_coding|5|175223313|175311023|87711
5	178219914	178222279	2366	0	0	0	0	0	0	0.00625	AACSP1|pseudogene|5|178191862|178245436|53575
5	180575349	180590949	15601	0	0	0	0	0	0	0.00625	OR2V2|protein_coding|5|180581943|180582890|948
6	3969370	3978072	8703	0	0	0	0	0	0	0.00625
6	4157149	4170193	13045	0	0	0	0	0	0	0.00625	RP3-400B16.1|lincRNA|6|4136306|4157619|21314
6	7329418	7330096	679	0	0	0	0	0	0	0.00625	SSR1|protein_coding|6|7268539|7347679|79141	CAGE1|protein_coding|6|7326889|7389976|63088
6	7330820	7331318	499	0	0	0	0	0	0	0.00625	SSR1|protein_coding|6|7268539|7347679|79141	CAGE1|protein_coding|6|7326889|7389976|63088
6	11470455	11471262	808	0	0	0	0	0	0	0.00625	RP11-716O23.1|lincRNA|6|11417583|11481472|63890
6	14532254	14534567	2314	0	0	0	0	0	0	0.00625
6	15776442	15795287	18846	0	0	0	0	0	0	0.00625
6	16043564	16065693	22130	0	0	0	0	0	0	0.00625
6	22890185	22892400	2216	0	0	0	0	0	0	0.00625	RP1-209A6.1|lincRNA|6|22744624|23032009|287386
6	29938293	29942488	4196	0	0	0	0	0	0	0.00625	MICD|pseudogene|6|29938578|29940241|1664
6	29966466	30000686	34221	0	0	0	0	0	0	0.00625	ZNRD1-AS1|antisense|6|29968788|30029417|60630	HCG4P3|pseudogene|6|29973898|29974893|996	HLA-J|pseudogene|6|29974360|29977733|3374	ETF1P1|pseudogene|6|29999490|30000780|1291
6	30007746	30015253	7508	0	0	0	0	0	0	0.00625	ZNRD1-AS1|antisense|6|29968788|30029417|60630
6	30508767	30585069	76303	0	0	0	0	0	0	0.00625	GNL1|protein_coding|6|30509154|30524951|15798	PRR3|protein_coding|6|30524663|30531500|6838	ABCF1|protein_coding|6|30539153|30564956|25804	MIR877|miRNA|6|30552109|30552194|86	PPP1R10|protein_coding|6|30568177|30586389|18213	AL662800.1|miRNA|6|30584006|30584082|77
6	33955171	33959281	4111	0	0	0	0	0	0	0.00625
6	39017507	39021481	3975	0	0	0	0	0	0	0.00625	GLP1R|protein_coding|6|39016574|39055519|38946
6	40488504	40503826	15323	0	0	0	0	0	0	0.00625	LRFN2|protein_coding|6|40359325|40555204|195880	RP3-462C17.1|sense_intronic|6|40484075|40491672|7598
6	44057452	44062899	5448	0	0	0	0	0	0	0.00625
6	46039921	46041859	1939	0	0	0	0	0	0	0.00625	CLIC5|protein_coding|6|45868045|46048132|180088
6	49979345	50054359	75015	0	0	0	0	0	0	0.00625	DEFB110|protein_coding|6|49976851|49989694|12844	DEFB112|protein_coding|6|50011288|50016364|5077
6	51873893	51948884	74992	0	0	0	0	0	0	0.00625	PKHD1|protein_coding|6|51480098|51952423|472326	AL590391.1|miRNA|6|51926413|51926504|92
6	68252807	68252980	174	0	0	0	0	0	0	0.00625
6	69529794	69537786	7993	0	0	0	0	0	0	0.00625	BAI3|protein_coding|6|69345259|70099403|754145
6	72205132	72209222	4091	0	0	0	0	0	0	0.00625
6	73320300	73325227	4928	0	0	0	0	0	0	0.00625
6	77356936	77361290	4355	0	0	0	0	0	0	0.00625
6	77917087	77918904	1818	0	0	0	0	0	0	0.00625
6	85217046	85220342	3297	0	0	0	0	0	0	0.00625	RP1-90L14.1|lincRNA|6|85130746|85265870|135125
6	91210223	91210512	290	0	0	0	0	0	0	0.00625
6	91631885	91637930	6046	0	0	0	0	0	0	0.00625
6	93966206	93966482	277	0	0	0	0	0	0	0.00625	EPHA7|protein_coding|6|93949738|94129265|179528
6	95073894	95091326	17433	0	0	0	0	0	0	0.00625
6	99581614	99615825	34212	0	0	0	0	0	0	0.00625
6	99670733	99674023	3291	0	0	0	0	0	0	0.00625
6	100876960	100877828	869	0	0	0	0	0	0	0.00625	SIM1|protein_coding|6|100832891|100912805|79915	RP1-121G13.2|antisense|6|100874994|100885360|10367
6	103485221	103492685	7465	0	0	0	0	0	0	0.00625
6	104211074	104213495	2422	0	0	0	0	0	0	0.00625
6	106187225	106201422	14198	0	0	0	0	0	0	0.00625
6	106684454	106692652	8199	0	0	0	0	0	0	0.00625	ATG5|protein_coding|6|106632351|106773666|141316
6	106697393	106707731	10339	0	0	0	0	0	0	0.00625	ATG5|protein_coding|6|106632351|106773666|141316
6	106752945	106805526	52582	0	0	0	0	0	0	0.00625	ATG5|protein_coding|6|106632351|106773666|141316
6	106810181	106816684	6504	0	0	0	0	0	0	0.00625
6	107870268	107871567	1300	0	0	0	0	0	0	0.00625	SOBP|protein_coding|6|107811162|107981357|170196
6	107924810	107932791	7982	0	0	0	0	0	0	0.00625	SOBP|protein_coding|6|107811162|107981357|170196
6	109651712	109651759	48	0	0	0	0	0	0	0.00625	CCDC162P|pseudogene|6|109612231|109676266|64036
6	109653445	109656141	2697	0	0	0	0	0	0	0.00625	CCDC162P|pseudogene|6|109612231|109676266|64036
6	128425499	128443293	17795	0	0	0	0	0	0	0.00625	PTPRK|protein_coding|6|128289924|128841870|551947
6	133271243	133277678	6436	0	0	0	0	0	0	0.00625
6	137858379	137874408	16030	0	0	0	0	0	0	0.00625	SNORD112|snoRNA|6|137861537|137861608|72	BTF3L4P3|pseudogene|6|137865034|137865509|476
6	137933512	137941832	8321	0	0	0	0	0	0	0.00625
6	138070926	138101017	30092	0	0	0	0	0	0	0.00625
6	144482941	144521911	38971	0	0	0	0	0	0	0.00625	STX11|protein_coding|6|144471663|144509507|37845	TPT1P4|pseudogene|6|144521584|144522102|519
6	147844259	147847698	3440	0	0	0	0	0	0	0.00625	SAMD5|protein_coding|6|147830063|148058683|228621
6	148339292	148407875	68584	0	0	0	0	0	0	0.00625	RP11-242F11.2|lincRNA|6|148338558|148342110|3553
6	150438835	150443239	4405	0	0	0	0	0	0	0.00625
6	150741847	150752939	11093	0	0	0	0	0	0	0.00625
6	151254513	151258122	3610	0	0	0	0	0	0	0.00625	MTHFD1L|protein_coding|6|151186685|151423023|236339	RP1-99E18.2|pseudogene|6|151256104|151256702|599
6	155278992	155280085	1094	0	0	0	0	0	0	0.00625	TIAM2|protein_coding|6|155153831|155578857|425027
6	163315625	163318670	3046	0	0	0	0	0	0	0.00625	PACRG|protein_coding|6|163148164|163736524|588361
6	165051709	165053827	2119	0	0	0	0	0	0	0.00625
6	169562587	169573331	10745	0	0	0	0	0	0	0.00625	RP11-417E7.1|lincRNA|6|169558187|169563019|4833
7	545584	551538	5955	0	0	0	0	0	0	0.00625	PDGFA|protein_coding|7|536895|559933|23039
7	875657	884418	8762	0	0	0	0	0	0	0.00625	SUN1|protein_coding|7|855528|936072|80545
7	5346196	5347295	1100	0	0	0	0	0	0	0.00625	SLC29A4|protein_coding|7|5314000|5346501|32502	TNRC18|protein_coding|7|5346421|5465045|118625
7	14210392	14216104	5713	0	0	0	0	0	0	0.00625	DGKB|protein_coding|7|14184674|15014402|829729
7	14224628	14230757	6130	0	0	0	0	0	0	0.00625	DGKB|protein_coding|7|14184674|15014402|829729	EEF1A1P26|pseudogene|7|14230420|14231782|1363
7	19913408	19986930	73523	0	0	0	0	0	0	0.00625	AC005062.2|sense_overlapping|7|19958604|20180076|221473
7	21666902	21674228	7327	0	0	0	0	0	0	0.00625	DNAH11|protein_coding|7|21582833|21941457|358625
7	21720306	21724828	4523	0	0	0	0	0	0	0.00625	DNAH11|protein_coding|7|21582833|21941457|358625
7	22404938	22405783	846	0	0	0	0	0	0	0.00625
7	24057184	24061017	3834	0	0	0	0	0	0	0.00625
7	28262020	28275411	13392	0	0	0	0	0	0	0.00625	JAZF1-AS1|antisense|7|28219941|28283536|63596
7	41928627	41936233	7607	0	0	0	0	0	0	0.00625
7	44942167	44946701	4535	0	0	0	0	0	0	0.00625
7	50421584	50421635	52	0	0	0	0	0	0	0.00625	IKZF1|protein_coding|7|50343720|50472799|129080
7	50736342	50782202	45861	0	0	0	0	0	0	0.00625	GRB10|protein_coding|7|50657760|50861159|203400
7	62662612	62664770	2159	0	0	0	0	0	0	0.00625
7	66437209	66440191	2983	0	0	0	0	0	0	0.00625
7	70060637	70061878	1242	0	0	0	0	0	0	0.00625	AUTS2|protein_coding|7|69063905|70258054|1194150
7	71911213	71914632	3420	0	0	0	0	0	0	0.00625	CALN1|protein_coding|7|71244476|71912136|667661
7	79081179	79083926	2748	0	0	0	0	0	0	0.00625	MAGI2|protein_coding|7|77646393|79082890|1436498	MAGI2-AS3|processed_transcript|7|79082198|79100524|18327
7	80652737	80694033	41297	0	0	0	0	0	0	0.00625
7	80713035	80741115	28081	0	0	0	0	0	0	0.00625
7	80769866	80777483	7618	0	0	0	0	0	0	0.00625
7	83532698	83539635	6938	0	0	0	0	0	0	0.00625
7	85478875	85489586	10712	0	0	0	0	0	0	0.00625
7	97619062	97621140	2079	0	0	0	0	0	0	0.00625	OCM2|protein_coding|7|97613996|97620481|6486
7	103996942	104019386	22445	0	0	0	0	0	0	0.00625	LHFPL3|protein_coding|7|103969104|104549001|579898
7	104132571	104137736	5166	0	0	0	0	0	0	0.00625	LHFPL3|protein_coding|7|103969104|104549001|579898
7	114580071	114580090	20	0	0	0	0	0	0	0.00625	MDFIC|protein_coding|7|114562209|114659256|97048
7	114590229	114591520	1292	0	0	0	0	0	0	0.00625	MDFIC|protein_coding|7|114562209|114659256|97048
7	128402621	128416561	13941	0	0	0	0	0	0	0.00625	CALU|protein_coding|7|128379346|128411861|32516	OPN1SW|protein_coding|7|128412545|128415844|3300
7	128427775	128434180	6406	0	0	0	0	0	0	0.00625	CCDC136|protein_coding|7|128430811|128462186|31376
7	128465977	128532401	66425	0	0	0	0	0	0	0.00625	FLNC|protein_coding|7|128470431|128499328|28898	RP11-309L24.2|antisense|7|128490216|128502680|12465	KCP|processed_transcript|7|128502505|128550773|48269	ATP6V1F|protein_coding|7|128502880|128505898|3019	RP11-309L24.4|lincRNA|7|128506633|128508898|2266	RP11-309L24.9|lincRNA|7|128510821|128512098|1278
7	129600536	129612909	12374	0	0	0	0	0	0	0.00625	RP11-306G20.1|antisense|7|129593074|129666391|73318	Y_RNA|misc_RNA|7|129601829|129601916|88
7	141427900	141455935	28036	0	0	0	0	0	0	0.00625	WEE2-AS1|antisense|7|141404138|141438146|34009	WEE2|protein_coding|7|141408153|141431071|22919	RNU1-82P|snRNA|7|141427784|141427948|165	SSBP1|protein_coding|7|141438121|141487722|49602
7	156302277	156348292	46016	0	0	0	0	0	0	0.00625	LINC01006|processed_transcript|7|156264890|156433286|168397
7	157665326	157670760	5435	0	0	0	0	0	0	0.00625	PTPRN2|protein_coding|7|157331750|158380480|1048731
8	2816916	2832031	15116	0	0	0	0	0	0	0.00625	CSMD1|protein_coding|8|2792875|4852494|2059620
8	10542008	10543484	1477	0	0	0	0	0	0	0.00625	RP1L1|protein_coding|8|10463859|10569697|105839	C8orf74|protein_coding|8|10530147|10558103|27957
8	13971504	13977963	6460	0	0	0	0	0	0	0.00625	SGCZ|protein_coding|8|13947373|15095848|1148476
8	14692790	14695077	2288	0	0	0	0	0	0	0.00625	SGCZ|protein_coding|8|13947373|15095848|1148476
8	15823115	15827912	4798	0	0	0	0	0	0	0.00625
8	18971235	18978648	7414	0	0	0	0	0	0	0.00625	RP11-1080G15.1|lincRNA|8|18942502|19116979|174478	RP11-1080G15.2|lincRNA|8|18949243|18972534|23292
8	23787271	23788676	1406	0	0	0	0	0	0	0.00625
8	29597422	29609195	11774	0	0	0	0	0	0	0.00625	LINC00589|lincRNA|8|29531438|29605625|74188	AC145110.1|lincRNA|8|29605825|29656008|50184
8	32613551	32621804	8254	0	0	0	0	0	0	0.00625	NRG1|protein_coding|8|31496902|32622548|1125647
8	66043317	66044478	1162	0	0	0	0	0	0	0.00625
8	67240310	67245758	5449	0	0	0	0	0	0	0.00625
8	75568985	75578157	9173	0	0	0	0	0	0	0.00625	RP11-758M4.1|protein_coding|8|75512010|75735548|223539
8	84576651	84597011	20361	0	0	0	0	0	0	0.00625
8	84740038	84806744	66707	0	0	0	0	0	0	0.00625
8	84927253	84934985	7733	0	0	0	0	0	0	0.00625	RP11-120I21.2|lincRNA|8|84824948|85052518|227571
8	117487056	117500980	13925	0	0	0	0	0	0	0.00625
8	123983434	123986123	2690	0	0	0	0	0	0	0.00625	ZHX2|protein_coding|8|123793633|123986750|193118
8	141101474	141103988	2515	0	0	0	0	0	0	0.00625	TRAPPC9|protein_coding|8|140742586|141468678|726093
9	4877135	4877992	858	0	0	0	0	0	0	0.00625	RCL1|protein_coding|9|4792869|4885917|93049
9	8010487	8022465	11979	0	0	0	0	0	0	0.00625
9	13901274	13904860	3587	0	0	0	0	0	0	0.00625
9	14790092	14795058	4967	0	0	0	0	0	0	0.00625	FREM1|protein_coding|9|14734664|14910993|176330
9	20003237	20012984	9748	0	0	0	0	0	0	0.00625
9	20302391	20305346	2956	0	0	0	0	0	0	0.00625
9	30094190	30101419	7230	0	0	0	0	0	0	0.00625
9	33838754	33890803	52050	0	0	0	0	0	0	0.00625	UBE2R2|protein_coding|9|33817565|33920402|102838	RNU4ATAC11P|snRNA|9|33868538|33868663|126
9	84118784	84121821	3038	0	0	0	0	0	0	0.00625
9	90361296	90378032	16737	0	0	0	0	0	0	0.00625
9	90488948	90491063	2116	0	0	0	0	0	0	0.00625
9	98412157	98417341	5185	0	0	0	0	0	0	0.00625	RP11-180I4.2|lincRNA|9|98412436|98478000|65565	RP11-180I4.1|pseudogene|9|98415194|98415548|355
9	101467617	101478130	10514	0	0	0	0	0	0	0.00625	GABBR2|protein_coding|9|101050391|101471479|421089
9	104108560	104130291	21732	0	0	0	0	0	0	0.00625	TRMT112P4|pseudogene|9|104118748|104119126|379	RP11-35N6.6|pseudogene|9|104121214|104123524|2311	BAAT|protein_coding|9|104122699|104145801|23103
9	110267049	110271116	4068	0	0	0	0	0	0	0.00625
9	110271940	110275852	3913	0	0	0	0	0	0	0.00625
9	110649209	110654690	5482	0	0	0	0	0	0	0.00625
9	113232144	113241939	9796	0	0	0	0	0	0	0.00625	SVEP1|protein_coding|9|113127531|113342160|214630
9	114394196	114395572	1377	0	0	0	0	0	0	0.00625	DNAJC25|protein_coding|9|114393632|114432508|38877	DNAJC25-GNG10|protein_coding|9|114393666|114432509|38844
9	118495343	118500295	4953	0	0	0	0	0	0	0.00625
9	118621894	118642034	20141	0	0	0	0	0	0	0.00625
9	119610420	119621294	10875	0	0	0	0	0	0	0.00625	ASTN2|protein_coding|9|119187504|120177348|989845
9	129065225	129073850	8626	0	0	0	0	0	0	0.00625
9	132204016	132212498	8483	0	0	0	0	0	0	0.00625	RP11-65J3.3|lincRNA|9|132192931|132213701|20771
9	132793004	132805049	12046	0	0	0	0	0	0	0.00625	FNBP1|protein_coding|9|132649466|132805473|156008
10	4808645	4808990	346	0	0	0	0	0	0	0.00625
10	4811206	4813784	2579	0	0	0	0	0	0	0.00625
10	5543541	5552573	9033	0	0	0	0	0	0	0.00625
10	5604699	5606649	1951	0	0	0	0	0	0	0.00625
10	7004207	7005979	1773	0	0	0	0	0	0	0.00625
10	7829019	7831239	2221	0	0	0	0	0	0	0.00625	KIN|protein_coding|10|7792925|7829990|37066	ATP5C1|protein_coding|10|7830092|7849778|19687
10	10542852	10543735	884	0	0	0	0	0	0	0.00625
10	10630125	10630576	452	0	0	0	0	0	0	0.00625
10	11398275	11402140	3866	0	0	0	0	0	0	0.00625
10	12738604	12746748	8145	0	0	0	0	0	0	0.00625	CAMK1D|protein_coding|10|12391481|12877545|486065
10	12807592	12809357	1766	0	0	0	0	0	0	0.00625	CAMK1D|protein_coding|10|12391481|12877545|486065
10	14055014	14064234	9221	0	0	0	0	0	0	0.00625	FRMD4A|protein_coding|10|13685706|14504141|818436
10	14070704	14133958	63255	0	0	0	0	0	0	0.00625	FRMD4A|protein_coding|10|13685706|14504141|818436	RP11-397C18.2|antisense|10|14116283|14129604|13322
10	16799928	16804780	4853	0	0	0	0	0	0	0.00625	RSU1|protein_coding|10|16632610|16859527|226918
10	18999678	19001224	1547	0	0	0	0	0	0	0.00625
10	19334914	19352323	17410	0	0	0	0	0	0	0.00625	UBE2V2P1|pseudogene|10|19340384|19341099|716
10	20139820	20140666	847	0	0	0	0	0	0	0.00625	PLXDC2|protein_coding|10|20105168|20578785|473618
10	20932052	20934242	2191	0	0	0	0	0	0	0.00625
10	21631483	21634795	3313	0	0	0	0	0	0	0.00625	RP11-275N1.1|lincRNA|10|21629162|21661879|32718
10	24561950	24562507	558	0	0	0	0	0	0	0.00625	KIAA1217|protein_coding|10|23983675|24836772|853098
10	24631034	24639306	8273	0	0	0	0	0	0	0.00625	KIAA1217|protein_coding|10|23983675|24836772|853098
10	27669079	27677954	8876	0	0	0	0	0	0	0.00625
10	29965537	29973680	8144	0	0	0	0	0	0	0.00625	SVIL|protein_coding|10|29746267|30025710|279444
10	62359403	62397935	38533	0	0	0	0	0	0	0.00625	ANK3|protein_coding|10|61786056|62493248|707193
10	62469943	62511636	41694	0	0	0	0	0	0	0.00625	ANK3|protein_coding|10|61786056|62493248|707193	RP11-131N11.4|lincRNA|10|62494100|62501586|7487
10	62514054	62530469	16416	0	0	0	0	0	0	0.00625
10	62585716	62600239	14524	0	0	0	0	0	0	0.00625
10	63584215	63584265	51	0	0	0	0	0	0	0.00625
10	71874784	71881199	6416	0	0	0	0	0	0	0.00625	AIFM2|protein_coding|10|71857979|71892690|34712
10	72729308	72733801	4494	0	0	0	0	0	0	0.00625
10	72760514	72766706	6193	0	0	0	0	0	0	0.00625
10	78562980	78577839	14860	0	0	0	0	0	0	0.00625
10	80944280	80953123	8844	0	0	0	0	0	0	0.00625	ZMIZ1|protein_coding|10|80828792|81076276|247485
10	97069120	97090116	20997	0	0	0	0	0	0	0.00625	SORBS1|protein_coding|10|97071528|97321171|249644
10	97103333	97126039	22707	0	0	0	0	0	0	0.00625	SORBS1|protein_coding|10|97071528|97321171|249644
10	112925033	112944491	19459	0	0	0	0	0	0	0.00625
10	114812638	114823709	11072	0	0	0	0	0	0	0.00625	TCF7L2|protein_coding|10|114710009|114927437|217429
10	120850045	120862631	12587	0	0	0	0	0	0	0.00625	RP11-435O11.5|pseudogene|10|120852652|120852853|202
10	121902165	121906043	3879	0	0	0	0	0	0	0.00625
10	124867867	124880440	12574	0	0	0	0	0	0	0.00625
10	125626366	125626547	182	0	0	0	0	0	0	0.00625	CPXM2|protein_coding|10|125465723|125699783|234061
10	132012904	132013304	401	0	0	0	0	0	0	0.00625
10	132870170	132872410	2241	0	0	0	0	0	0	0.00625
11	3868176	3926232	58057	0	0	0	0	0	0	0.00625	AC090587.5|antisense|11|3875548|3876739|1192	STIM1|protein_coding|11|3875757|4114439|238683	AC090587.4|sense_overlapping|11|3875842|3876629|788	MIR4687|miRNA|11|3877292|3877371|80	AC090804.1|pseudogene|11|3913623|3914120|498
11	10880432	10886387	5956	0	0	0	0	0	0	0.00625	ZBED5-AS1|antisense|11|10879806|10928349|48544
11	20916336	20921781	5446	0	0	0	0	0	0	0.00625	NELL1|protein_coding|11|20691117|21597227|906111
11	20934524	20942456	7933	0	0	0	0	0	0	0.00625	NELL1|protein_coding|11|20691117|21597227|906111
11	24474710	24518122	43413	0	0	0	0	0	0	0.00625	Y_RNA|misc_RNA|11|24477457|24477556|100
11	36128887	36133204	4318	0	0	0	0	0	0	0.00625	LDLRAD3|protein_coding|11|35965531|36253686|288156
11	37038746	37051473	12728	0	0	0	0	0	0	0.00625
11	43957940	43985665	27726	0	0	0	0	0	0	0.00625	RP11-613D13.4|sense_overlapping|11|43942609|44022707|80099	C11orf96|protein_coding|11|43946892|43965888|18997	RP11-613D13.8|lincRNA|11|43965337|43968756|3420
11	44663697	44674652	10956	0	0	0	0	0	0	0.00625
11	45538852	45540436	1585	0	0	0	0	0	0	0.00625	RP11-958J22.1|processed_transcript|11|45511239|45564024|52786
11	63786970	63802617	15648	0	0	0	0	0	0	0.00625	MACROD1|protein_coding|11|63766030|63933578|167549
11	70935593	70938364	2772	0	0	0	0	0	0	0.00625	SHANK2|protein_coding|11|70313961|70963623|649663
11	78943962	78946345	2384	0	0	0	0	0	0	0.00625	TENM4|protein_coding|11|78363876|79151992|788117
11	90775668	90785609	9942	0	0	0	0	0	0	0.00625
11	96229343	96235830	6488	0	0	0	0	0	0	0.00625	JRKL|protein_coding|11|96123153|96240738|117586	JRKL-AS1|lincRNA|11|96180296|96239990|59695
11	97057651	97067704	10054	0	0	0	0	0	0	0.00625
11	98956082	98960906	4825	0	0	0	0	0	0	0.00625	CNTN5|protein_coding|11|98891683|100229616|1337934
11	102821404	102822168	765	0	0	0	0	0	0	0.00625	MMP13|protein_coding|11|102813724|102826463|12740
11	112831141	112832325	1185	0	0	0	0	0	0	0.00625	RP11-629G13.1|antisense|11|112830002|112834182|4181	NCAM1|protein_coding|11|112831997|113149158|317162
11	117541578	117541719	142	0	0	0	0	0	0	0.00625	DSCAML1|protein_coding|11|117298489|117688240|389752
11	119734030	119737648	3619	0	0	0	0	0	0	0.00625
11	123317167	123318206	1040	0	0	0	0	0	0	0.00625
11	123337893	123341284	3392	0	0	0	0	0	0	0.00625
11	134349214	134352951	3738	0	0	0	0	0	0	0.00625	RP11-627G23.1|processed_transcript|11|134306367|134375555|69189
12	338092	339542	1451	0	0	0	0	0	0	0.00625	SLC6A13|protein_coding|12|329789|372039|42251
12	341349	341376	28	0	0	0	0	0	0	0.00625	SLC6A13|protein_coding|12|329789|372039|42251
12	14412760	14426781	14022	0	0	0	0	0	0	0.00625
12	15030667	15037835	7169	0	0	0	0	0	0	0.00625	C12orf60|protein_coding|12|14956506|15059520|103015	MGP|protein_coding|12|15034115|15038860|4746
12	20618773	20621568	2796	0	0	0	0	0	0	0.00625	PDE3A|protein_coding|12|20522179|20837315|315137
12	20650789	20660178	9390	0	0	0	0	0	0	0.00625	PDE3A|protein_coding|12|20522179|20837315|315137
12	24508461	24510479	2019	0	0	0	0	0	0	0.00625	RP11-444D3.1|lincRNA|12|24366190|24715524|349335
12	25140003	25147358	7356	0	0	0	0	0	0	0.00625	C12orf77|protein_coding|12|25146358|25150453|4096
12	27770092	27784235	14144	0	0	0	0	0	0	0.00625	PPFIBP1|protein_coding|12|27676364|27848497|172134
12	28756450	28781879	25430	0	0	0	0	0	0	0.00625
12	43516924	43525972	9049	0	0	0	0	0	0	0.00625
12	47772643	47785802	13160	0	0	0	0	0	0	0.00625
12	48273001	48275834	2834	0	0	0	0	0	0	0.00625	VDR|protein_coding|12|48235320|48336831|101512
12	56040739	56052541	11803	0	0	0	0	0	0	0.00625	RP11-644F5.16|antisense|12|56032696|56053579|20884	RP11-644F5.15|pseudogene|12|56048342|56048952|611
12	59522514	59527331	4818	0	0	0	0	0	0	0.00625
12	62866347	62868884	2538	0	0	0	0	0	0	0.00625	MON2|protein_coding|12|62860597|62991363|130767
12	64975831	64978955	3125	0	0	0	0	0	0	0.00625
12	93533471	93533902	432	0	0	0	0	0	0	0.00625	RP11-511B23.2|antisense|12|93397191|93609455|212265
12	94258197	94279186	20990	0	0	0	0	0	0	0.00625	CRADD|protein_coding|12|94071151|94288616|217466
12	94619086	94621138	2053	0	0	0	0	0	0	0.00625	PLXNC1|protein_coding|12|94542499|94701451|158953
12	95270066	95322997	52932	0	0	0	0	0	0	0.00625	NDUFA12|protein_coding|12|95290831|95397546|106716
12	95397145	95398986	1842	0	0	0	0	0	0	0.00625	NDUFA12|protein_coding|12|95290831|95397546|106716
12	95507853	95523654	15802	0	0	0	0	0	0	0.00625	FGD6|protein_coding|12|95470525|95611258|140734	RP11-129B9.1|pseudogene|12|95519536|95520165|630
12	95549461	95616402	66942	0	0	0	0	0	0	0.00625	FGD6|protein_coding|12|95470525|95611258|140734	VEZT|protein_coding|12|95611522|95696566|85045
12	95620768	95717602	96835	0	0	0	0	0	0	0.00625	VEZT|protein_coding|12|95611522|95696566|85045	Y_RNA|misc_RNA|12|95669546|95669648|103	CBX3P5|pseudogene|12|95680094|95680614|521	RNU6-808P|snRNA|12|95684468|95684575|108	MIR331|miRNA|12|95702196|95702289|94	MIR3685|miRNA|12|95703699|95703760|62
12	96480448	96484322	3875	0	0	0	0	0	0	0.00625
12	98377165	98385439	8275	0	0	0	0	0	0	0.00625
12	99249996	99257788	7793	0	0	0	0	0	0	0.00625	ANKS1B|protein_coding|12|99120235|100378432|1258198
12	101940364	101941419	1056	0	0	0	0	0	0	0.00625
12	102251473	102256888	5416	0	0	0	0	0	0	0.00625
12	102349948	102356978	7031	0	0	0	0	0	0	0.00625	DRAM1|protein_coding|12|102271129|102405908|134780	RP11-554E23.2|lincRNA|12|102348776|102356168|7393
12	103086712	103106701	19990	0	0	0	0	0	0	0.00625
12	103378093	103385056	6964	0	0	0	0	0	0	0.00625
12	104943853	104951939	8087	0	0	0	0	0	0	0.00625	CHST11|protein_coding|12|104849073|105155792|306720
12	114656371	114658999	2629	0	0	0	0	0	0	0.00625
12	117480710	117492525	11816	0	0	0	0	0	0	0.00625	TESC|protein_coding|12|117476728|117537284|60557
12	122144445	122155721	11277	0	0	0	0	0	0	0.00625	TMEM120B|protein_coding|12|122150658|122220907|70250
12	125081082	125093555	12474	0	0	0	0	0	0	0.00625
12	125323962	125336513	12552	0	0	0	0	0	0	0.00625	SCARB1|protein_coding|12|125261402|125367214|105813
12	128535582	128548370	12789	0	0	0	0	0	0	0.00625
12	129394746	129401117	6372	0	0	0	0	0	0	0.00625	GLT1D1|protein_coding|12|129337972|129469509|131538
12	129596472	129605436	8965	0	0	0	0	0	0	0.00625	TMEM132D|protein_coding|12|129556270|130388211|831942	RP11-669N7.2|antisense|12|129594174|129597839|3666
13	21092858	21122305	29448	0	0	0	0	0	0	0.00625	CRYL1|protein_coding|13|20977806|21099996|122191
13	22350556	22361058	10503	0	0	0	0	0	0	0.00625
13	23291353	23303654	12302	0	0	0	0	0	0	0.00625
13	23661308	23665654	4347	0	0	0	0	0	0	0.00625
13	23897390	23917042	19653	0	0	0	0	0	0	0.00625	SGCG|protein_coding|13|23755091|23899304|144214	SACS|protein_coding|13|23902965|24007841|104877
13	24068347	24071812	3466	0	0	0	0	0	0	0.00625
13	25340075	25340434	360	0	0	0	0	0	0	0.00625	RNF17|protein_coding|13|25338290|25454059|115770
13	26605866	26620538	14673	0	0	0	0	0	0	0.00625	SHISA2|protein_coding|13|26618735|26625169|6435
13	26690945	26711658	20714	0	0	0	0	0	0	0.00625	ATP8A2P3|pseudogene|13|26688547|26728313|39767	PRUNEP1|pseudogene|13|26691686|26693102|1417	RNF6|protein_coding|13|26706253|26796791|90539
13	28921860	28935371	13512	0	0	0	0	0	0	0.00625	FLT1|protein_coding|13|28874489|29069265|194777
13	28940889	28958350	17462	0	0	0	0	0	0	0.00625	FLT1|protein_coding|13|28874489|29069265|194777
13	30764721	30766703	1983	0	0	0	0	0	0	0.00625
13	31654652	31691644	36993	0	0	0	0	0	0	0.00625	WDR95P|pseudogene|13|31651391|31689836|38446
13	43059864	43063646	3783	0	0	0	0	0	0	0.00625
13	46868971	46872295	3325	0	0	0	0	0	0	0.00625	LINC00563|lincRNA|13|46870580|46871979|1400
13	49498109	49510794	12686	0	0	0	0	0	0	0.00625	AL161421.1|miRNA|13|49504256|49504348|93
13	71979923	71980165	243	0	0	0	0	0	0	0.00625
13	73087120	73087298	179	0	0	0	0	0	0	0.00625
13	74678544	74738783	60240	0	0	0	0	0	0	0.00625	KLF12|protein_coding|13|74260226|74708394|448169
13	77546129	77577026	30898	0	0	0	0	0	0	0.00625	RPL7P44|pseudogene|13|77555310|77556051|742	DHX9P1|pseudogene|13|77559003|77562078|3076	CLN5|protein_coding|13|77564795|77576652|11858	FBXL3|protein_coding|13|77566740|77601330|34591
13	78363852	78364363	512	0	0	0	0	0	0	0.00625
13	82303206	82361771	58566	0	0	0	0	0	0	0.00625
13	83432754	83451773	19020	0	0	0	0	0	0	0.00625
13	83902216	83993726	91511	0	0	0	0	0	0	0.00625
13	84076891	84132468	55578	0	0	0	0	0	0	0.00625
13	92274587	92276388	1802	0	0	0	0	0	0	0.00625	GPC5|protein_coding|13|92050929|93519490|1468562
13	99400792	99419796	19005	0	0	0	0	0	0	0.00625	SLC15A1|protein_coding|13|99336055|99404908|68854
13	106166049	106184080	18032	0	0	0	0	0	0	0.00625
13	106713848	106715057	1210	0	0	0	0	0	0	0.00625
13	110987288	110988807	1520	0	0	0	0	0	0	0.00625	COL4A2|protein_coding|13|110958159|111165374|207216
13	113973270	113984446	11177	0	0	0	0	0	0	0.00625	LAMP1|protein_coding|13|113951556|113977987|26432	GRTP1|protein_coding|13|113978505|114018446|39942
13	114218898	114232261	13364	0	0	0	0	0	0	0.00625
14	26077238	26077514	277	0	0	0	0	0	0	0.00625
14	31736907	31741256	4350	0	0	0	0	0	0	0.00625	RP11-596D21.1|antisense|14|31717834|31771945|54112
14	32832486	32838240	5755	0	0	0	0	0	0	0.00625	AKAP6|protein_coding|14|32798479|33300567|502089
14	33266289	33267453	1165	0	0	0	0	0	0	0.00625	AKAP6|protein_coding|14|32798479|33300567|502089
14	45061452	45089132	27681	0	0	0	0	0	0	0.00625
14	47265909	47268538	2630	0	0	0	0	0	0	0.00625
14	51955792	51964445	8654	0	0	0	0	0	0	0.00625	FRMD6-AS2|lincRNA|14|51921230|52066670|145441	FRMD6|protein_coding|14|51955818|52197445|241628
14	53751925	53861235	109311	0	0	0	0	0	0	0.00625	AL163953.3|lincRNA|14|53635772|54153976|518205
14	57100332	57117786	17455	0	0	0	0	0	0	0.00625	TMEM260|protein_coding|14|56955072|57117324|162253	RP11-1085N6.2|antisense|14|57099962|57115376|15415	RP11-1085N6.3|protein_coding|14|57115683|57197253|81571
14	57345445	57348108	2664	0	0	0	0	0	0	0.00625	OTX2-AS1|antisense|14|57279901|57618895|338995	RP11-1085N6.5|lincRNA|14|57284288|57360428|76141
14	58768764	58819226	50463	0	0	0	0	0	0	0.00625	ARID4A|protein_coding|14|58765103|58840605|75503
14	61213422	61551989	338568	0	0	0	0	0	0	0.00625	MNAT1|protein_coding|14|61201460|61436671|235212	RP11-307P22.1|pseudogene|14|61246696|61247313|618	RP11-193F5.1|processed_transcript|14|61346432|61449303|102872	SRMP2|pseudogene|14|61385958|61386873|916	TRMT5|protein_coding|14|61438169|61448076|9908	RP11-193F5.4|pseudogene|14|61438990|61439184|195	RNU6-398P|snRNA|14|61441045|61441153|109	SLC38A6|protein_coding|14|61447832|61550451|102620
14	62628091	62645070	16980	0	0	0	0	0	0	0.00625
14	65719109	65719161	53	0	0	0	0	0	0	0.00625	CTD-2509G16.5|lincRNA|14|65703198|65785508|82311
14	70570093	70578471	8379	0	0	0	0	0	0	0.00625	SLC8A3|protein_coding|14|70510934|70655787|144854
14	72700628	72706980	6353	0	0	0	0	0	0	0.00625	RGS6|protein_coding|14|72399156|73030654|631499
14	74658029	74663969	5941	0	0	0	0	0	0	0.00625	LIN52|protein_coding|14|74551499|74667936|116438	RP5-892G5.2|pseudogene|14|74659292|74659526|235
14	76370785	76371521	737	0	0	0	0	0	0	0.00625	TTLL5|protein_coding|14|76099968|76421421|321454	IFT43|protein_coding|14|76368479|76550928|182450
14	85946698	85965352	18655	0	0	0	0	0	0	0.00625	CTD-2128A3.2|lincRNA|14|85828801|85983278|154478
14	86683602	86688540	4939	0	0	0	0	0	0	0.00625
14	88783905	88789647	5743	0	0	0	0	0	0	0.00625	KCNK10|protein_coding|14|88649113|88793251|144139
14	94778837	94847719	68883	0	0	0	0	0	0	0.00625	SERPINA6|protein_coding|14|94770585|94789731|19147	SERPINA2P|pseudogene|14|94830053|94833039|2987	SERPINA1|protein_coding|14|94843084|94857030|13947
14	95189250	95192176	2927	0	0	0	0	0	0	0.00625
14	96008456	96017101	8646	0	0	0	0	0	0	0.00625	GLRX5|protein_coding|14|95999840|96011061|11222
14	96696030	96709229	13200	0	0	0	0	0	0	0.00625	BDKRB2|protein_coding|14|96671016|96710666|39651	RP11-404P21.8|protein_coding|14|96671181|96730266|59086	RP11-404P21.1|antisense|14|96699768|96700438|671
14	96733156	96742495	9340	0	0	0	0	0	0	0.00625	BDKRB1|protein_coding|14|96722161|96735304|13144	RP11-404P21.3|antisense|14|96725748|96734961|9214	DKFZP434O1614|protein_coding|14|96741383|96743060|1678
14	99408003	99411801	3799	0	0	0	0	0	0	0.00625
14	100408560	100409203	644	0	0	0	0	0	0	0.00625
14	100412186	100414067	1882	0	0	0	0	0	0	0.00625
14	101480947	101489745	8799	0	0	0	0	0	0	0.00625	MIR379|miRNA|14|101488366|101488491|126	MIR411|miRNA|14|101489662|101489757|96
15	20179724	20198403	18680	0	0	0	0	0	0	0.00625	IGHV3OR15-7|IG_V_gene|15|20192909|20193370|462
15	25107530	25108210	681	0	0	0	0	0	0	0.00625	SNRPN|protein_coding|15|25068794|25223870|155077
15	26011279	26012277	999	0	0	0	0	0	0	0.00625	ATP10A|protein_coding|15|25922420|26110317|187898
15	26027889	26028474	586	0	0	0	0	0	0	0.00625	ATP10A|protein_coding|15|25922420|26110317|187898
15	26048705	26057542	8838	0	0	0	0	0	0	0.00625	ATP10A|protein_coding|15|25922420|26110317|187898
15	26098996	26102300	3305	0	0	0	0	0	0	0.00625	ATP10A|protein_coding|15|25922420|26110317|187898
15	26269010	26272014	3005	0	0	0	0	0	0	0.00625	RP11-1084I9.1|lincRNA|15|26147507|26298267|150761
15	26657945	26659961	2017	0	0	0	0	0	0	0.00625	AC009878.2|lincRNA|15|26640219|26691921|51703
15	27565490	27571675	6186	0	0	0	0	0	0	0.00625	GABRG3|protein_coding|15|27216429|27778373|561945
15	27590817	27596306	5490	0	0	0	0	0	0	0.00625	GABRG3|protein_coding|15|27216429|27778373|561945
15	33151746	33159459	7714	0	0	0	0	0	0	0.00625	FMN1|protein_coding|15|33057747|33486897|429151
15	33788379	33792139	3761	0	0	0	0	0	0	0.00625	RYR3|protein_coding|15|33603163|34158303|555141
15	33997212	34009862	12651	0	0	0	0	0	0	0.00625	RYR3|protein_coding|15|33603163|34158303|555141
15	40595990	40601187	5198	0	0	0	0	0	0	0.00625	PLCB2|protein_coding|15|40570377|40600136|29760
15	54968705	54979247	10543	0	0	0	0	0	0	0.00625
15	58747596	58748168	573	0	0	0	0	0	0	0.00625	ALDH1A2|protein_coding|15|58245622|58790065|544444	LIPC|protein_coding|15|58702768|58861151|158384	RP11-355N15.1|antisense|15|58727089|58790934|63846
15	58815019	58818638	3620	0	0	0	0	0	0	0.00625	LIPC|protein_coding|15|58702768|58861151|158384	RP11-50C13.2|sense_intronic|15|58813510|58815570|2061
15	61046030	61068347	22318	0	0	0	0	0	0	0.00625	RORA|protein_coding|15|60780483|61521518|741036	RP11-554D20.1|antisense|15|61056105|61057824|1720
15	61185437	61186212	776	0	0	0	0	0	0	0.00625	RORA|protein_coding|15|60780483|61521518|741036
15	66590482	66592201	1720	0	0	0	0	0	0	0.00625	DIS3L|protein_coding|15|66585555|66626236|40682
15	67291916	67308988	17073	0	0	0	0	0	0	0.00625	RP11-798K3.2|lincRNA|15|67278699|67351591|72893	HMGN2P47|pseudogene|15|67293115|67293519|405
15	80267395	80272818	5424	0	0	0	0	0	0	0.00625
15	80758748	80765593	6846	0	0	0	0	0	0	0.00625	ARNT2|protein_coding|15|80696692|80890278|193587
15	84205580	84207888	2309	0	0	0	0	0	0	0.00625	SH3GL3|protein_coding|15|84115980|84287495|171516
15	94055240	94070265	15026	0	0	0	0	0	0	0.00625	RP11-266O8.1|lincRNA|15|93855786|94112712|256927
15	94099528	94100785	1258	0	0	0	0	0	0	0.00625	RP11-266O8.1|lincRNA|15|93855786|94112712|256927
15	94983629	94987435	3807	0	0	0	0	0	0	0.00625	MCTP2|protein_coding|15|94774767|95023632|248866
15	96688522	96689657	1136	0	0	0	0	0	0	0.00625	NR2F2-AS1|antisense|15|96670598|96870590|199993
16	279104	281499	2396	0	0	0	0	0	0	0.00625	LUC7L|protein_coding|16|238968|279462|40495	Z69890.1|pseudogene|16|281133|281471|339
16	8048142	8049478	1337	0	0	0	0	0	0	0.00625
16	11028361	11034933	6573	0	0	0	0	0	0	0.00625	DEXI|protein_coding|16|11022748|11036317|13570	RP11-876N24.5|sense_intronic|16|11032743|11033901|1159	RP11-876N24.4|antisense|16|11034576|11036878|2303
16	20027295	20039431	12137	0	0	0	0	0	0	0.00625
16	54750138	54765815	15678	0	0	0	0	0	0	0.00625
16	56400612	56403899	3288	0	0	0	0	0	0	0.00625	AMFR|protein_coding|16|56395364|56459450|64087
16	57034724	57036349	1626	0	0	0	0	0	0	0.00625	NLRC5|protein_coding|16|57023397|57117443|94047
16	57060989	57067792	6804	0	0	0	0	0	0	0.00625	NLRC5|protein_coding|16|57023397|57117443|94047
16	57336678	57338839	2162	0	0	0	0	0	0	0.00625
16	57919709	57921492	1784	0	0	0	0	0	0	0.00625	CNGB1|protein_coding|16|57917503|58005020|87518
16	77156725	77162326	5602	0	0	0	0	0	0	0.00625
16	89772203	89780065	7863	0	0	0	0	0	0	0.00625	VPS9D1|protein_coding|16|89773542|89787394|13853	VPS9D1-AS1|antisense|16|89778264|89784573|6310
17	780085	782899	2815	0	0	0	0	0	0	0.00625	NXN|protein_coding|17|702553|883010|180458	RP11-676J12.6|antisense|17|781142|783333|2192
17	990891	997840	6950	0	0	0	0	0	0	0.00625	ABR|protein_coding|17|906758|1132315|225558
17	4355362	4374062	18701	0	0	0	0	0	0	0.00625	SPNS3|protein_coding|17|4336983|4391503|54521
17	10116678	10124902	8225	0	0	0	0	0	0	0.00625
17	12537535	12545581	8047	0	0	0	0	0	0	0.00625	LINC00670|lincRNA|17|12453099|12546171|93073
17	15041209	15050217	9009	0	0	0	0	0	0	0.00625
17	15512231	15517998	5768	0	0	0	0	0	0	0.00625	CDRT1|protein_coding|17|15468798|15522826|54029	RP11-385D13.1|protein_coding|17|15474805|15554967|80163
17	42356997	42358433	1437	0	0	0	0	0	0	0.00625
17	46716393	46717268	876	0	0	0	0	0	0	0.00625	RP11-357H14.17|lincRNA|17|46713285|46724385|11101
17	53239156	53274367	35212	0	0	0	0	0	0	0.00625	STXBP4|protein_coding|17|53046088|53241646|195559	CTC-462L7.1|lincRNA|17|53246184|53250993|4810
17	70998628	70999028	401	0	0	0	0	0	0	0.00625	SLC39A11|protein_coding|17|70642088|71088851|446764
17	71092133	71104799	12667	0	0	0	0	0	0	0.00625
17	75671132	75671654	523	0	0	0	0	0	0	0.00625
17	76313492	76324000	10509	0	0	0	0	0	0	0.00625	AC061992.2|lincRNA|17|76311810|76343879|32070
17	76342216	76350470	8255	0	0	0	0	0	0	0.00625	AC061992.2|lincRNA|17|76311810|76343879|32070
17	76969759	76971470	1712	0	0	0	0	0	0	0.00625	LGALS3BP|protein_coding|17|76967320|76976191|8872
17	78878580	78880383	1804	0	0	0	0	0	0	0.00625	RPTOR|protein_coding|17|78518619|78940171|421553
17	80028166	80030859	2694	0	0	0	0	0	0	0.00625
18	13284711	13287578	2868	0	0	0	0	0	0	0.00625	LDLRAD4|protein_coding|18|13217497|13652754|435258
18	13289724	13294312	4589	0	0	0	0	0	0	0.00625	LDLRAD4|protein_coding|18|13217497|13652754|435258
18	13643722	13644836	1115	0	0	0	0	0	0	0.00625	LDLRAD4|protein_coding|18|13217497|13652754|435258	RP11-701H16.4|antisense|18|13644814|13645684|871
18	13741951	13799512	57562	0	0	0	0	0	0	0.00625	RNMT|protein_coding|18|13726659|13764557|37899
18	14274286	14294024	19739	0	0	0	0	0	0	0.00625
18	29902800	29929923	27124	0	0	0	0	0	0	0.00625	GAREM|protein_coding|18|29704840|30050447|345608
18	42115108	42118701	3594	0	0	0	0	0	0	0.00625
18	47827552	47851854	24303	0	0	0	0	0	0	0.00625	RP11-1030E3.1|lincRNA|18|47828560|47839965|11406	RNA5SP458|rRNA|18|47845372|47845490|119
18	49674900	49678822	3923	0	0	0	0	0	0	0.00625
18	52565091	52580783	15693	0	0	0	0	0	0	0.00625	RP11-839G9.1|antisense|18|52553097|52565314|12218	CCDC68|protein_coding|18|52568740|52626739|58000
18	55114148	55114498	351	0	0	0	0	0	0	0.00625	ONECUT2|protein_coding|18|55102917|55158529|55613
18	55175433	55193216	17784	0	0	0	0	0	0	0.00625
18	70322584	70447035	124452	0	0	0	0	0	0	0.00625	NETO1|protein_coding|18|70409549|70535381|125833	RP11-713C5.1|sense_intronic|18|70410991|70413196|2206	RNA5SP460|rRNA|18|70419187|70419286|100
18	70462790	70469889	7100	0	0	0	0	0	0	0.00625	NETO1|protein_coding|18|70409549|70535381|125833
18	72175403	72184738	9336	0	0	0	0	0	0	0.00625	CNDP2|protein_coding|18|72163051|72188366|25316
18	75387195	75396584	9390	0	0	0	0	0	0	0.00625
18	75465800	75470306	4507	0	0	0	0	0	0	0.00625
19	796251	797032	782	0	0	0	0	0	0	0.00625
19	5459226	5468430	9205	0	0	0	0	0	0	0.00625
19	6144193	6155465	11273	0	0	0	0	0	0	0.00625	RFX2|protein_coding|19|5993175|6199583|206409	ACSBG2|protein_coding|19|6135258|6193112|57855
19	7485708	7601444	115737	0	0	0	0	0	0	0.00625	CTD-2207O23.3|protein_coding|19|7445850|7535131|89282	ARHGEF18|protein_coding|19|7459999|7537363|77365	PEX11G|protein_coding|19|7541761|7562335|20575	C19orf45|protein_coding|19|7557862|7573336|15475	CTD-2207O23.12|protein_coding|19|7571938|7584508|12571	ZNF358|protein_coding|19|7580178|7585912|5735	CTD-2207O23.11|antisense|19|7584802|7585346|545	MCOLN1|protein_coding|19|7587512|7598895|11384	CTD-2207O23.10|protein_coding|19|7598481|7604945|6465	PNPLA6|protein_coding|19|7598890|7626650|27761
19	11297601	11302336	4736	0	0	0	0	0	0	0.00625	KANK2|protein_coding|19|11274943|11308467|33525
19	12156200	12164224	8025	0	0	0	0	0	0	0.00625	CTD-2006C1.2|processed_transcript|19|12098432|12157090|58659	CTD-2006C1.10|protein_coding|19|12128703|12163782|35080	ZNF878|protein_coding|19|12154620|12167127|12508
19	20226388	20235912	9525	0	0	0	0	0	0	0.00625	ZNF90|protein_coding|19|20188803|20237885|49083	CTC-260E6.2|pseudogene|19|20235248|20236293|1046
19	20235942	20358750	122809	0	0	0	0	0	0	0.00625	ZNF90|protein_coding|19|20188803|20237885|49083	CTC-260E6.2|pseudogene|19|20235248|20236293|1046	CTC-260E6.6|antisense|19|20236186|20432114|195929	CTC-260E6.9|pseudogene|19|20242703|20262717|20015	CTC-260E6.11|pseudogene|19|20247742|20248042|301	ZNF486|protein_coding|19|20278037|20311299|33263	CTC-260E6.8|pseudogene|19|20285822|20287872|2051	CTC-260E6.7|pseudogene|19|20317653|20317763|111	CTC-260E6.10|pseudogene|19|20332678|20333272|595
19	29797051	29805137	8087	0	0	0	0	0	0	0.00625	CTC-525D6.1|processed_transcript|19|29777918|30016659|238742
19	30103158	30117442	14285	0	0	0	0	0	0	0.00625	POP4|protein_coding|19|30094924|30108144|13221
19	30193535	30193652	118	0	0	0	0	0	0	0.00625	C19orf12|protein_coding|19|30191721|30206364|14644
19	32443605	32456737	13133	0	0	0	0	0	0	0.00625	CTC-360P9.2|lincRNA|19|32456548|32457875|1328
19	32460443	32464847	4405	0	0	0	0	0	0	0.00625	CTC-360P9.4|lincRNA|19|32458005|32516697|58693
19	34260404	34271605	11202	0	0	0	0	0	0	0.00625	CHST8|protein_coding|19|34112861|34264414|151554
19	39726934	39729777	2844	0	0	0	0	0	0	0.00625	IFNL3P1|pseudogene|19|39727073|39727933|861
19	45546388	45578019	31632	0	0	0	0	0	0	0.00625	CLASRP|protein_coding|19|45542298|45574214|31917	RNU6-611P|snRNA|19|45550716|45550819|104	ZNF296|protein_coding|19|45574758|45579846|5089
19	45686157	45691768	5612	0	0	0	0	0	0	0.00625	MARK4|protein_coding|19|45582546|45808541|225996	AC005779.2|protein_coding|19|45683080|45705702|22623	AC005779.1|pseudogene|19|45687584|45688190|607	AC006126.3|protein_coding|19|45690646|45720191|29546
19	52201004	52234541	33538	0	0	0	0	0	0	0.00625	SPACA6P|processed_transcript|19|52196593|52215640|19048	HAS1|protein_coding|19|52216365|52227247|10883
19	52869648	52873665	4018	0	0	0	0	0	0	0.00625	ZNF610|protein_coding|19|52839498|52871031|31534	ZNF880|protein_coding|19|52873170|52889048|15879
19	53799837	53804160	4324	0	0	0	0	0	0	0.00625	FAM90A28P|pseudogene|19|53802304|53811897|9594
20	4605819	4611746	5928	0	0	0	0	0	0	0.00625	RPS4XP2|pseudogene|20|4610073|4610865|793
20	6669424	6672064	2641	0	0	0	0	0	0	0.00625
20	12744757	12758657	13901	0	0	0	0	0	0	0.00625
20	15917638	16014596	96959	0	0	0	0	0	0	0.00625	MACROD2|protein_coding|20|13976015|16033842|2057828
20	17210559	17230938	20380	0	0	0	0	0	0	0.00625	PCSK2|protein_coding|20|17206752|17465223|258472
20	41460351	41476640	16290	0	0	0	0	0	0	0.00625	PTPRT|protein_coding|20|40701392|41818610|1117219
20	52128817	52132969	4153	0	0	0	0	0	0	0.00625
20	56674589	56676647	2059	0	0	0	0	0	0	0.00625
20	61728414	61751607	23194	0	0	0	0	0	0	0.00625	HAR1B|lincRNA|20|61726845|61733671|6827	HAR1A|lincRNA|20|61733483|61735738|2256
20	61797556	61881296	83741	0	0	0	0	0	0	0.00625	RP5-963E22.4|lincRNA|20|61798149|61812255|14107	MIR124-3|miRNA|20|61809852|61809938|87	YTHDF1|protein_coding|20|61826781|61847586|20806	BIRC7|protein_coding|20|61867235|61871859|4625	MIR3196|miRNA|20|61870131|61870194|64	NKAIN4|protein_coding|20|61872136|61904046|31911
20	61976512	61979080	2569	0	0	0	0	0	0	0.00625	CHRNA4|protein_coding|20|61975420|62009753|34334
20	62085434	62108277	22844	0	0	0	0	0	0	0.00625	KCNQ2|protein_coding|20|62037542|62103993|66452
20	62117260	62126298	9039	0	0	0	0	0	0	0.00625	EEF1A2|protein_coding|20|62119366|62130505|11140
20	62131305	62133036	1732	0	0	0	0	0	0	0.00625
21	19038856	19041959	3104	0	0	0	0	0	0	0.00625
21	19052545	19053553	1009	0	0	0	0	0	0	0.00625
21	21644698	21647986	3289	0	0	0	0	0	0	0.00625
21	25065558	25071219	5662	0	0	0	0	0	0	0.00625
21	28287260	28319838	32579	0	0	0	0	0	0	0.00625	AP001601.2|antisense|21|28261695|28312061|50367	ADAMTS5|protein_coding|21|28290231|28338832|48602
22	17609399	17612518	3120	0	0	0	0	0	0	0.00625	AC006946.15|protein_coding|22|17602476|17612994|10519
22	23182016	23186463	4448	0	0	0	0	0	0	0.00625
22	26438086	26445388	7303	0	0	0	0	0	0	0.00625
22	27628531	27633176	4646	0	0	0	0	0	0	0.00625
22	27900904	27906116	5213	0	0	0	0	0	0	0.00625
22	27922714	27923888	1175	0	0	0	0	0	0	0.00625
22	27970444	27977562	7119	0	0	0	0	0	0	0.00625
22	29363993	29370600	6608	0	0	0	0	0	0	0.00625	ZNRF3|protein_coding|22|29279580|29453475|173896
22	32921325	32925244	3920	0	0	0	0	0	0	0.00625	SYN3|protein_coding|22|32908539|33454358|545820
22	34134116	34139032	4917	0	0	0	0	0	0	0.00625	LARGE|protein_coding|22|33558212|34318829|760618	LARGE-AS1|processed_transcript|22|34121000|34146830|25831
22	47126685	47134405	7721	0	0	0	0	0	0	0.00625	CERK|protein_coding|22|47080308|47134158|53851
22	47870504	47881426	10923	0	0	0	0	0	0	0.00625	LL22NC03-75H12.2|protein_coding|22|47857048|47882860|25813
22	49032084	49040666	8583	0	0	0	0	0	0	0.00625	FAM19A5|protein_coding|22|48885272|49246724|361453
22	49188668	49195072	6405	0	0	0	0	0	0	0.00625	FAM19A5|protein_coding|22|48885272|49246724|361453
22	49501630	49502850	1221	0	0	0	0	0	0	0.00625

## Sheet: S7
Table S7. Y-haplogroups inferred by Y-LineageTracker software based on Panel 1 dataset.
Population	SampleID	haplogroups
Yao	AAGC031736D	C2b1b1b
Yao	AAGC031760D	N1b2
Yao	AAGC031783D	O1a1a1b1b1
Yao	AAGC031757D	O1a1a1b1b1a
Yao	AAGC031753D	O1a1a1b1b1b
Yao	AAGC031792D	O1a1a2a1b1a
Yao	AAGC031776D	O1a1a2b1
Yao	AAGC031777D	O1a1a2b1
Yao	AAGC031719D	O1b1a1a1a1a1a1a1a1a1
Yao	AAGC031729D	O1b1a1a1a1b1a1a1a
Yao	AAGC031722D	O1b1a1a1a1b1b
Yao	AAGC031718D	O1b1a1a1a1b2a1a1a
Yao	AAGC031747D	O1b1a1a1a1b2a1a1a
Yao	AAGC031787D	O1b1a1a1a1b2a1a1a
Yao	AAGC031720D	O2a1a1b1a1a
Yao	AAGC031785D	O2a1b1a1a1a1
Yao	AAGC031780D	O2a1b1a2a2a1b1a
Yao	AAGC031748D	O2a2a1a2a1a1a2a1a1
Yao	AAGC031749D	O2a2a1a2a1a1a2a1a1
Yao	AAGC031755D	O2a2b1a1a1
Yao	AAGC031767D	O2a2b1a1a1
Yao	AAGC031752D	O2a2b1a1a1a1a1a1a1
Yao	AAGC031759D	O2a2b1a1a1a1a1a1a1b
Yao	AAGC031782D	O2a2b1a1a1a2a1a1
Yao	AAGC031734D	O2a2b1a1a1a4a2a1b
Yao	AAGC031756D	O2a2b1a1a1e2a
Yao	AAGC031762D	O2a2b1a1a1e2a
Yao	AAGC031781D	O2a2b1a1a1e2a
Yao	AAGC031786D	O2a2b1a1a1e2a
Yao	AAGC031788D	O2a2b1a1a1e2a
Yao	AAGC031794D	O2a2b1a1a1e2a
Yao	AAGC031721D	O2a2b1a2a1a1a2
Yao	AAGC031746D	O2a2b1a2a1a1b1b2a1
Yao	AAGC031761D	O2a2b1a2a1a1b1b2b1a
Yao	AAGC031770D	O2a2b1a2a1a4a1
Yao	AAGC031774D	O2a2b2a1
Yao	AAGC031737D	O2a2b2a1a1
Yao	AAGC031745D	O2a2b2a1a1
Yao	AAGC031772D	O2a2b2a1a1
Yao	AAGC031717D	O2b1a
Yao	AAGC031744D	O2b2
Yao	AAGC031733D	Q1a1a2
Yao	AAGC031735D	Q1a1a2
Yao	AAGC031743D	Q1a1a2
Miao	HGDP01192	N1b2
Miao	Miao-1	O1b1a1a1a1a1a
Miao	HGDP01193	O1b1a1a1a1a1a1a2b
Miao	HGDP01189	O1b1a1a1a2a1
Miao	HGDP01190	O1b1a1a1a2a1
Miao	HGDP01194	O2a2a1a2a1a1a2a1a1a1
Miao	HGDP01195	O2a2a1a2a1a1a2a1a1a1
She	HGDP01327	O1a1a1a1a1a1c1a1
She	HGDP01330	O1a1a1a1a1a1c1a1
She	HGDP01331	O2a1b1a1a1a1a1a1b1b1
She	HGDP01329	O2a2a1a2a1a1a2a1a1a
She	HGDP01332	O2a2a1a2a1a1a2a1a1a
She	She-2	O2a2a1a2a1a1a2a1a1a1a
She	HGDP01328	O2a2b1a2a1a1b1b1
Dai	HGDP01310	C1b1a2b
Dai	Dai-4	C2b2
Dai	HGDP01313	O1b1a1a1b
Dai	Dai-2	O1b1a1a1b1b1
Dai	HGDP01311	O1b1a1a1b2a
Dai	HGDP01309	O2a1b2a1a
Han	AAGC022184D	C2b1a1a1
Han	AAGC022183D	C2b1a2a1a2
Han	AAGC022171D	C2b1b1b2a
Han	AAGC022189D	N1b1a
Han	AAGC022166D	N1b2
Han	AAGC022179D	N1b2
Han	AAGC022163D	O1a1a1a1a1a1a10a
Han	AAGC022169D	O1a3a1
Han	AAGC022188D	O1b1a1a1a1a1a1a1a1a1
Han	AAGC022185D	O1b1a1a1a1b1a1a1
Han	AAGC022178D	O1b1a1a1a2a
Han	AAGC022187D	O2a1b1a1a1a1a2a
Han	AAGC022170D	O2a1b1a1a1a1c2
Han	AAGC022162D	O2a2a1a2a1a1b1a
Han	AAGC022190D	O2a2b1a1a1a3a1a
Han	AAGC022158D	O2a2b1a2a1a1a2a1
Han	AAGC022151D	O2a2b1a2a1a1a2a1a1
Han	AAGC022164D	O2a2b1a2a1a1a2a1a1a1a
Han	AAGC022186D	O2a2b1a2a2a
Han	AAGC022182D	O2a2b2a1b2
Han	AAGC022161D	Q1a1a1
Tibetan	WGC022056D	D1a1a1a1a1b
Tibetan	WGC022057D	D1a1a1a1a1b
Tibetan	WGC022060D	D1a1a1a1a1b
Tibetan	WGC022062D	D1a1a1a1a1b
Tibetan	WGC022064D	D1a1a1a1a1b
Tibetan	WGC022068D	D1a1a1a1a1b
Tibetan	WGC022061D	D1a1a1a1b
Tibetan	WGC022078D	D1a1a1a1b
Tibetan	WGC022058D	D1a1b1a
Tibetan	WGC022059D	D1a1b1a1
Tibetan	WGC022065D	D1a1b1a1
Tibetan	WGC022070D	D1a1b1a1
Tibetan	WGC022076D	D1a1b1a1
Tibetan	WGC022066D	N1a1a
Tibetan	WGC022077D	N1b2
Tibetan	WGC022063D	O2a2b1a1a1a4a1
Tibetan	WGC022067D	O2a2b1a1a1a4a1
Tibetan	WGC022071D	O2a2b1a1a1a4a1
Tibetan	WGC022072D	O2a2b1a1a1a4a1
Tibetan	WGC022069D	O2a2b1a1a1a4a2
Tibetan	WGC022073D	R1a1a1b2a1a2c

## Sheet: S8
Table S8.The distribution of Y-haplogroups in sequencing data samples The number represents the proportion of the haplogroups in the population.
	C	D	N	O1a	O1b1a1a1	O2a1	O2a2a1a	O2a2b1	O2a2b2	O2b	Q	R
Sherpa	0	0.333333	0	0	0	0	0	0.333333	0	0	0	0.333333
Tibetan	0	0.666667	0.111111	0	0	0	0	0.222222	0	0	0	0
Han	0.142857	0	0.142857	0.0952381	0.142857	0.0952381	0.047619	0.238095	0.047619	0	0.047619	0
She	0	0	0	0.285714	0	0.142857	0.428571	0.142857	0	0	0	0
Miao	0	0	0.142857	0	0.571429	0	0.285714	0	0	0	0	0
Yao	0.0227273	0	0.0227273	0.136364	0.136364	0.0681818	0.0454545	0.363636	0.0909091	0.0454545	0.0681818	0
Dai	0.333333	0	0	0	0.5	0.166667	0	0	0	0	0	0

## Sheet: S9
Table S9. Hmong-Mien language distence matrix. The pairwise distance was calculated based on the frequency of words.
	Class	Miao	Miao	Miao	Miao	Bunu	Bunu	Bunu	Bunu	She	Yao	Yao	Yao
Class	Subgroup	Xiangxi	Qiandong	Chuanqiandian	Diandongbei	Bunu	Baheng	Younuo	Jiongnai	She	Mianyao	Biaomin	Zaomin
Miao	Xiangxi	0	17	16	16	18	19	23	20	20	30	33	34
Miao	Qiandong	17	0	14	14	13	19	26	18	18	27	30	28
Miao	Chuanqiandian	16	14	0	8	12	19	27	19	20	25	28	27
Miao	Diandongbei	16	14	8	0	12	18	25	21	19	25	28	27
Bunu	Bunu	18	13	12	12	0	19	23	19	20	25	29	29
Bunu	Baheng	19	19	19	18	19	0	19	20	24	31	33	32
Bunu	Younuo	23	26	27	25	23	19	0	25	25	35	36	36
Bunu	Jiongnai	20	18	19	21	19	20	25	0	22	27	32	30
She	She	20	18	20	19	20	24	25	22	0	27	30	30
Yao	Mianyao	30	27	25	25	25	31	35	27	27	0	19	18
Yao	Biaomin	33	30	28	28	29	33	36	32	30	19	0	21
Yao	Zaomin	34	28	27	27	29	32	36	30	30	18	21	0

[truncated: 18 more sheets: S10, S11, S12, S13, S14, S15, S16, S17, S18, S19, S20, S21, S22, S23, S24, S25, S26, S27]
